# Supplementary material for: Genetic polymorphisms associated with adverse pregnancy outcomes in nulliparas
Source: Sci Rep. 2024 May 7;14:10514. doi: 10.1038/s41598-024-61218-9 (PMC11076516; doi:10.1038/s41598-024-61218-9)
Supplement: Supplementary file 2 — Supplementary Information 2. [file 41598_2024_61218_MOESM2_ESM.xlsx]

## Sheet: header_information
Supplemental Table S1 for Khan, Guerrero et al (2023)
rsID	marker ID
Nearest Gene	marker chromosome
APO	corresponding GWAS phenotype
Consequence	Predicted variant consequence from Variant Effect Predictor
RegulomeDB Rank; Score	Ranking assigned by RegulomeDB, with the corresponding probability assigned to the score
AA AF	Allele Frequency as reported in the XX population in the Gnomad database for African Americans
EUR AF	Allele Frequency as reported in the XX population in the Gnomad database for non-Finnish Europeans
AMR AF	Allele Frequency as reported in the XX population in the Gnomad database for Latino/Admixed Americans

## Sheet: SNP_Annotations
rsID	Nearest Gene(s)	APO	Consequence	RegulomeDB Rank; Score	AA AF	EUR AF	AMR AF
rs62021480	RGMA	Pregnancy Loss	3 prime UTR variant, NMD transcript variant, synonymous variant	4; 0.60906	0.18	0.097	0.048
rs142795512	TRMU	Pregnancy Loss	intron variant, NMD transcript variant	1f; 0.55436	0.012	0.028	0.02
rs143149726	TRMU, CELSR1	Pregnancy Loss	downstream gene variant	1b; 1	6.4x10-3	0.031	0.02
rs142372194	TRMU, CELSR1	Pregnancy Loss	downstream gene variant	1b; 0.035	6.3x10-3	0.029	0.02
rs114058457	TRMU	Pregnancy Loss	intron variant, NMD transcript variant	1f; 0.55436	0.036	0.035	0.027
rs114042113	TRMU	Pregnancy Loss	intron variant, NMD transcript variant	1b; 0.36991	0.013	0.031	0.021
rs140313652	TRMU, CELSR1	Pregnancy Loss	downstream gene variant	1f; 0.55436	0.013	0.031	0.021
rs80255607	TRMU	Pregnancy Loss	intron variant, NMD transcript variant	1d; 0.825	0.013	0.031	0.021
rs114483563	TRMU	Pregnancy Loss	intron variant, NMD transcript variant	1f; 0.55436	0.013	0.031	0.021
rs147847327	TRMU	Pregnancy Loss	intron variant, NMD transcript variant, regulatory region variant	1f; 0.55436	0.014	0.031	0.022
rs114958641	TRMU	Pregnancy Loss	intron variant, NMD transcript variant	1f; 0.55436	0.019	0.031	0.021
rs147382049	TRMU	Pregnancy Loss	intron variant, NMD transcript variant, noncoding transcript variant	1f; 0.55436	0.019	0.031	0.022
rs79596863	RPL7P20	Gestational Diabetes	intergenic variant	7; 0.18412	0.13	0.018	0.031
rs116752058	RPL7P20	Gestational Diabetes	intergenic variant	5; 0.58955	0.064	0.017	0.022
rs41368648	RPL7P20	Gestational Diabetes	non coding transcript exon variant	6; 0	0.15	0.018	5.4x10-3
rs76055871	RPL7P20	Gestational Diabetes	intergenic variant	4; 0.60906	0.11	0.018	0.029
rs61167087	ZBTB20	Gestational Diabetes	intron variant, noncoding transcript variant, upstream gene variant, regulatory region variant	5; 0.055	0.071	5.4x10-3	0.013
rs72956265	ZBTB20	Gestational Diabetes	intron variant, noncoding transcript variant	6; 0.33117	0.071	0.01	0.013
rs10890563	GUCY1A2	Gestational Diabetes	3 prime UTR variant	6; 0.20285	0.24	0.072	0.18
rs2550487	WFDC1	Gestational Length	3 prime UTR variant, noncoding transcript exon variant	5; 0.055	2.0x10-3	0.013	4.3x10-3
rs58548906	AC005052.1	Gestational Length	intergenic variant	5; 0.58955	0.052	3.3x10-4	0.01
