# Supplementary material for: Genetic polymorphisms associated with adverse pregnancy outcomes in nulliparas
Source: Sci Rep. 2024 May 7;14:10514. doi: 10.1038/s41598-024-61218-9 (PMC11076516; doi:10.1038/s41598-024-61218-9)
Supplement: Supplementary file 3 — Supplementary Information 3. [file 41598_2024_61218_MOESM3_ESM.xlsx]

## Sheet: header_information
Supplemental Table S2 for Khan, Guerrero et al (2023)
This file is split by adverse pregnancy outcomes studied (one APO per tab).
header:	description:
rsID	marker ID
chromosome	marker chromosome
position	marker position (bp)
chromosome_position	concatenated marker chromosome and position
reference_allele	effect allele
alt_allele	non effect allele
allele_frequency	average effect allele frequency (weighted by the sample size of each study)
OR	odds ratio or beta (if quantitative trait) for meta-analysis
OR_se	standard error of odds ratio or beta
OR_95L	lower 95% confidence interval of OR or beta
OR_95U	upper 95% confidence interval of OR or beta
z	z-score
p-value	meta-analysis p-value
n_studies	number of studies with marker present
n_samples	total number of samples with marker present
effect_direction	+ indicates positive association, - indicates negative association, ? indicates the SNP was missing from the population

## Sheet: pregnancy_loss_gwas
rsID	chromosome	position	chr:position	reference_allele	alt_allele	allele_frequency	OR	OR_se	OR_95L	OR_95U	z	p_value	n_studies	n_samples	effect_direction (European, African, American ancestry)
rs62021480	15	93045079	chr15:93045079:C:G	G	C	0.079557	3.53443	0.564416	2.42817	5.14469	6.59169	4.5e-11	2	6855	++?
rs142795512	22	46351905	chr22:46351905:C:T	T	C	0.023107	5.30842	1.12143	3.11043	9.05964	6.12087	9.59e-10	2	6855	++?
rs143149726	22	46357537	chr22:46357537:C:T	T	C	0.02875	5.163	1.12092	2.966	8.98738	5.80436	6.63e-09	1	5628	+??
rs142372194	22	46358030	chr22:46358030:G:A	A	G	0.02875	5.163	1.12092	2.966	8.98738	5.80436	6.63e-09	1	5628	+??
rs114058457	22	46352584	chr22:46352584:T:C	C	T	0.032724	4.09951	0.795479	2.54037	6.61557	5.77841	7.74e-09	2	6855	++?
rs114042113	22	46350550	chr22:46350550:C:T	T	C	0.02561	4.79635	1.01424	2.80845	8.19135	5.74152	9.63e-09	2	6855	++?
rs140313652	22	46357610	chr22:46357610:G:A	A	G	0.02561	4.79298	1.01339	2.80673	8.18485	5.73993	9.72e-09	2	6855	++?
rs80255607	22	46353091	chr22:46353091:G:A	A	G	0.02561	4.79092	1.01333	2.80479	8.18346	5.73556	9.97e-09	2	6855	++?
rs114483563	22	46353398	chr22:46353398:A:G	G	A	0.025877	4.74649	1.00361	2.77942	8.10572	5.70389	1.2e-08	2	6855	++?
rs147847327	22	46354336	chr22:46354336:G:A	A	G	0.025943	4.73251	1.00047	2.7716	8.08078	5.69448	1.27e-08	2	6855	++?
rs114958641	22	46347686	chr22:46347686:A:C	C	A	0.026655	4.62071	0.976114	2.70752	7.88578	5.61234	2.05e-08	2	6855	++?
rs147382049	22	46347201	chr22:46347201:C:G	G	C	0.026655	4.52085	0.948412	2.66196	7.67783	5.58318	2.42e-08	2	6855	++?
rs111531732	6	128883147	chr6:128883147:A:G	G	A	0.0335	4.886	1.08622	2.757	8.65905	5.43363	5.65e-08	1	5628	+??
rs113124431	20	24830467	chr20:24830467:G:A	A	G	0.01365	6.619	1.67602	3.334	13.1407	5.40164	6.75e-08	1	5628	+??
rs113799039	20	24831718	chr20:24831718:T:A	A	T	0.01374	6.584	1.66684	3.317	13.0688	5.38798	7.29e-08	1	5628	+??
rs111713055	20	24835757	chr20:24835757:C:T	T	C	0.01374	6.584	1.66684	3.317	13.0688	5.38798	7.29e-08	1	5628	+??
rs142553929	18	9514640	chr18:9514640:C:T	T	C	0.01399	6.179	1.53214	3.176	12.0214	5.36331	8.35e-08	1	5628	+??
rs112949305	22	46369128	chr22:46369128:G:A	A	G	0.047622	3.59301	0.687237	2.24602	5.74781	5.3356	9.73e-08	2	6855	++?
-	16	79720421	chr16:79720421:A:T	T	A	0.078971	2.76837	0.447764	1.89075	4.05335	5.23439	1.69e-07	2	6855	++?
rs62043338	16	79720427	chr16:79720427:A:G	G	A	0.078971	2.76837	0.447764	1.89075	4.05335	5.23439	1.69e-07	2	6855	++?
rs141782886	20	24802736	chr20:24802736:C:T	T	C	0.01433	6.002	1.49694	3.068	11.7419	5.23421	1.69e-07	1	5628	+??
rs138181976	20	24788960	chr20:24788960:C:A	A	C	0.01433	5.971	1.48878	3.053	11.678	5.22124	1.81e-07	1	5628	+??
rs79957953	22	46363777	chr22:46363777:G:A	A	G	0.050843	3.41435	0.643303	2.15348	5.41348	5.22204	1.81e-07	2	6855	++?
rs113375580	20	24798238	chr20:24798238:C:T	T	C	0.01433	5.951	1.48367	3.043	11.638	5.21201	1.91e-07	1	5628	+??
rs112868439	20	24801274	chr20:24801274:C:T	T	C	0.01433	5.951	1.48367	3.043	11.638	5.21201	1.91e-07	1	5628	+??
rs111973196	20	24792875	chr20:24792875:C:T	T	C	0.01442	5.911	1.47347	3.023	11.558	5.19346	2.11e-07	1	5628	+??
rs112111947	20	24804811	chr20:24804811:T:C	C	T	0.01442	5.903	1.47143	3.019	11.542	5.18974	2.15e-07	1	5628	+??
rs79557181	8	1876943	chr8:1876943:G:A	A	G	0.021361	4.06215	0.856701	2.38302	6.92445	5.15118	2.64e-07	2	6855	++?
rs148161834	3	120162285	chr3:120162285:G:T	T	G	0.014316	5.5051	1.34341	2.87202	10.5522	5.13805	2.83e-07	2	6855	++?
rs62043319	16	79716724	chr16:79716724:C:T	T	C	0.074378	2.73536	0.445179	1.86281	4.01662	5.13378	2.9e-07	2	6855	++?
rs79311134	22	46372736	chr22:46372736:G:A	A	G	0.051618	3.30152	0.61897	2.08834	5.21948	5.11118	3.27e-07	2	6855	++?
rs76033379	22	46369981	chr22:46369981:G:A	A	G	0.051543	3.28009	0.612731	2.07914	5.17474	5.10668	3.34e-07	2	6855	++?
-	18	9465012	chr18:9465012:G:A	A	G	0.02078	4.777	1.10204	2.617	8.7198	5.09331	3.59e-07	1	5628	+??
rs35679640	13	45025919	chr13:45025919:C:T	T	C	0.02824	4.598	1.04184	2.556	8.27136	5.09253	3.6e-07	1	5628	+??
rs114166156	1	235613639	chr1:235613639:G:C	C	G	0.01035	7.415	2.03469	3.427	16.0438	5.08781	3.69e-07	1	5628	+??
rs35627111	4	56681394	chr4:56681394:G:C	C	G	0.036193	3.51877	0.690539	2.16531	5.71822	5.07859	3.88e-07	2	6855	++?
-	22	46358295	chr22:46358295:T:C	C	T	0.033905	3.77484	0.777208	2.25151	6.32882	5.03833	4.79e-07	2	6855	+-?
rs186404576	14	43705359	chr14:43705359:C:T	T	C	0.01798	5.436	1.3398	2.81	10.516	5.0289	5.03e-07	1	5628	+??
rs140702788	14	36970519	chr14:36970519:C:T	T	C	0.01077	7.137	1.95051	3.314	15.3702	5.02123	5.23e-07	1	5628	+??
-	22	46375516	chr22:46375516:C:T	T	C	0.05589	3.431	0.671429	2.115	5.56584	4.99464	6.01e-07	1	5628	+??
rs118106157	22	46375780	chr22:46375780:A:C	C	A	0.05589	3.431	0.671429	2.115	5.56584	4.99464	6.01e-07	1	5628	+??
rs140533401	20	63577028	chr20:63577028:C:T	T	C	0.01297	5.729	1.45153	2.884	11.3805	4.98462	6.32e-07	1	5628	+??
-	3	143564802	chr3:143564802:T:C	C	T	0.01085	6.565	1.75459	3.126	13.7873	4.97068	6.8e-07	1	5628	+??
rs142965988	18	6998725	chr18:6998725:A:C	C	A	0.01518	5.726	1.45357	2.877	11.3963	4.96933	6.84e-07	1	5628	+??
-	3	143572391	chr3:143572391:C:A	A	C	0.01094	6.483	1.73112	3.09	13.6017	4.94405	7.79e-07	1	5628	+??
rs112412876	20	24812190	chr20:24812190:C:A	A	C	0.0134	5.999	1.5602	2.941	12.2367	4.92608	8.54e-07	1	5628	+??
rs112111002	20	24771093	chr20:24771093:C:T	T	C	0.019315	4.38677	0.995828	2.43494	7.90315	4.92305	8.68e-07	2	6855	++?
rs112312759	20	24771224	chr20:24771224:T:G	G	T	0.019315	4.38677	0.995828	2.43494	7.90315	4.92305	8.68e-07	2	6855	++?
rs112403761	20	24771767	chr20:24771767:G:A	A	G	0.019315	4.38677	0.995828	2.43494	7.90315	4.92305	8.68e-07	2	6855	++?
rs112471972	20	24774286	chr20:24774286:G:A	A	G	0.019315	4.38677	0.995828	2.43494	7.90315	4.92305	8.68e-07	2	6855	++?
rs113033829	20	24778627	chr20:24778627:C:T	T	C	0.019315	4.38677	0.995828	2.43494	7.90315	4.92305	8.68e-07	2	6855	++?
rs111767195	20	24778993	chr20:24778993:C:T	T	C	0.019315	4.38677	0.995828	2.43494	7.90315	4.92305	8.68e-07	2	6855	++?
-	20	24779317	chr20:24779317:C:T	T	C	0.019315	4.38677	0.995828	2.43494	7.90315	4.92305	8.68e-07	2	6855	++?
rs112937056	20	24779673	chr20:24779673:C:T	T	C	0.019315	4.38677	0.995828	2.43494	7.90315	4.92305	8.68e-07	2	6855	++?
-	6	115121320	chr6:115121320:A:C	C	A	0.0162	5.092	1.23929	2.663	9.73656	4.92155	8.74e-07	1	5628	+??
rs147957235	5	155743549	chr5:155743549:T:C	C	T	0.01984	4.883	1.16684	2.596	9.18478	4.91951	8.83e-07	1	5628	+??
rs149388906	20	24813240	chr20:24813240:G:A	A	G	0.01348	5.974	1.55408	2.928	12.1888	4.91285	9.14e-07	1	5628	+??
rs111536093	20	24814627	chr20:24814627:G:A	A	G	0.01348	5.974	1.55408	2.928	12.1888	4.91285	9.14e-07	1	5628	+??
rs112917514	20	24814993	chr20:24814993:G:C	C	G	0.01348	5.974	1.55408	2.928	12.1888	4.91285	9.14e-07	1	5628	+??
rs111441047	20	24818078	chr20:24818078:C:T	T	C	0.01348	5.974	1.55408	2.928	12.1888	4.91285	9.14e-07	1	5628	+??
rs112126195	20	24819895	chr20:24819895:G:A	A	G	0.01348	5.974	1.55408	2.928	12.1888	4.91285	9.14e-07	1	5628	+??
rs144145545	20	24820572	chr20:24820572:G:A	A	G	0.01348	5.974	1.55408	2.928	12.1888	4.91285	9.14e-07	1	5628	+??
rs111591167	20	24827503	chr20:24827503:G:A	A	G	0.01348	5.974	1.55408	2.928	12.1888	4.91285	9.14e-07	1	5628	+??
rs79873488	14	43720290	chr14:43720290:T:C	C	T	0.01891	5.197	1.27908	2.69	10.0404	4.90515	9.5e-07	1	5628	+??
rs111937594	20	24831321	chr20:24831321:C:T	T	C	0.01357	5.943	1.54592	2.913	12.1247	4.899	9.8e-07	1	5628	+??
rs111724140	20	24869386	chr20:24869386:T:G	G	T	0.01357	5.943	1.54592	2.913	12.1247	4.899	9.8e-07	1	5628	+??
rs144623810	14	24415461	chr14:24415461:A:G	G	A	0.01459	6.182	1.63265	2.982	12.8159	4.89737	9.89e-07	1	5628	+??
-	3	73803669	chr3:73803669:T:G	G	T	0.036733	3.37184	0.662997	2.07236	5.48614	4.89411	1.01e-06	2	6855	++?
rs141319179	16	68677420	chr16:68677420:T:C	C	T	0.01654	5.478	1.38112	2.771	10.8295	4.89112	1.02e-06	1	5628	+??
rs187060392	12	126146151	chr12:126146151:G:A	A	G	0.01043	6.876	1.88929	3.173	14.9005	4.88641	1.05e-06	1	5628	+??
rs72622583	3	182254547	chr3:182254547:C:T	T	C	0.040209	3.26986	0.631145	2.03281	5.25969	4.88528	1.05e-06	2	6855	++?
rs117356716	20	24854168	chr20:24854168:G:T	T	G	0.01365	5.907	1.53673	2.895	12.0527	4.88146	1.07e-06	1	5628	+??
rs13199181	6	50606316	chr6:50606316:G:A	A	G	0.02205	4.544	1.05612	2.474	8.34597	4.88027	1.08e-06	1	5628	+??
rs149013914	20	63583924	chr20:63583924:A:C	C	A	0.01365	5.534	1.40357	2.783	11.0044	4.87849	1.09e-06	1	5628	+??
rs11625995	14	94496068	chr14:94496068:T:A	T	A	0.552303	0.439907	0.063166	0.316101	0.612202	-4.87001	1.14e-06	2	6855	--?
rs17743484	14	55430780	chr14:55430780:T:C	C	T	0.074424	2.78034	0.478999	1.8415	4.19782	4.86475	1.17e-06	2	6855	++?
rs74976892	14	55432641	chr14:55432641:A:T	T	A	0.074424	2.78034	0.478999	1.8415	4.19782	4.86475	1.17e-06	2	6855	++?
rs80040481	14	55432698	chr14:55432698:A:G	G	A	0.074424	2.78034	0.478999	1.8415	4.19782	4.86475	1.17e-06	2	6855	++?
rs60362177	7	150431264	chr7:150431264:T:G	G	T	0.144969	2.29004	0.332031	1.63926	3.19918	4.85756	1.21e-06	2	6855	++?
rs572974079	13	30831837	chr13:30831837:T:C	C	T	0.01102	6.716	1.83827	3.113	14.4891	4.8547	1.23e-06	1	5628	+??
rs12929720	16	75147617	chr16:75147617:A:G	G	A	0.01026	6.419	1.7301	3.028	13.6075	4.85008	1.26e-06	1	5628	+??
rs113764617	20	24741315	chr20:24741315:C:T	T	C	0.01967	4.845	1.16633	2.559	9.17312	4.8451	1.29e-06	1	5628	+??
rs112665284	20	24741702	chr20:24741702:G:A	A	G	0.01967	4.845	1.16633	2.559	9.17312	4.8451	1.29e-06	1	5628	+??
rs540558245	13	30831838	chr13:30831838:G:A	A	G	0.01111	6.661	1.82347	3.087	14.3728	4.83271	1.37e-06	1	5628	+??
rs75391083	14	24412545	chr14:24412545:G:A	A	G	0.02146	5.186	1.28878	2.66	10.1107	4.8321	1.37e-06	1	5628	+??
rs45586040	14	24417563	chr14:24417563:G:T	T	G	0.02146	5.185	1.28826	2.66	10.1069	4.83293	1.37e-06	1	5628	+??
rs12276343	11	119059070	chr11:119059070:C:G	G	C	0.036443	3.29031	0.643351	2.02935	5.33481	4.83028	1.39e-06	2	6855	++?
rs11613446	12	54425483	chr12:54425483:G:A	A	G	0.0201	4.805	1.15714	2.537	9.10052	4.81705	1.48e-06	1	5628	+??
rs112956878	7	141107581	chr7:141107581:G:A	A	G	0.01798	5.252	1.31531	2.674	10.3154	4.81587	1.49e-06	1	5628	+??
-	2	5055640	chr2:5055640:C:A	A	C	0.042951	3.3238	0.657346	2.0354	5.42775	4.80037	1.61e-06	2	6855	++?
-	11	36765209	chr11:36765209:C:T	T	C	0.03011	4.049	0.89898	2.287	7.16852	4.79843	1.63e-06	1	5628	+??
rs71362008	18	7884666	chr18:7884666:T:C	C	T	0.03121	4.115	0.922449	2.307	7.33993	4.79132	1.68e-06	1	5628	+??
-	22	46340430	chr22:46340430:G:A	A	G	0.026795	3.91362	0.854647	2.23851	6.84223	4.78714	1.72e-06	2	6855	++?
rs6050032	20	24844920	chr20:24844920:T:C	C	T	0.01425	5.69	1.47959	2.79	11.6043	4.78185	1.77e-06	1	5628	+??
rs6050039	20	24849611	chr20:24849611:G:T	T	G	0.01425	5.69	1.47959	2.79	11.6043	4.78185	1.77e-06	1	5628	+??
-	20	24850201	chr20:24850201:C:A	A	C	0.01425	5.69	1.47959	2.79	11.6043	4.78185	1.77e-06	1	5628	+??
rs6050041	20	24850605	chr20:24850605:C:T	T	C	0.01425	5.69	1.47959	2.79	11.6043	4.78185	1.77e-06	1	5628	+??
rs6050042	20	24850616	chr20:24850616:A:T	T	A	0.01425	5.69	1.47959	2.79	11.6043	4.78185	1.77e-06	1	5628	+??
rs111802438	11	36788935	chr11:36788935:G:T	T	G	0.03036	4.026	0.894388	2.273	7.13096	4.77517	1.83e-06	1	5628	+??
rs6050050	20	24861104	chr20:24861104:G:T	T	G	0.01433	5.671	1.47449	2.781	11.5643	4.77341	1.84e-06	1	5628	+??
-	20	24862226	chr20:24862226:C:T	T	C	0.01433	5.671	1.47449	2.781	11.5643	4.77341	1.84e-06	1	5628	+??
rs111981262	20	24865860	chr20:24865860:G:A	A	G	0.01433	5.671	1.47449	2.781	11.5643	4.77341	1.84e-06	1	5628	+??
rs112952210	20	24869044	chr20:24869044:T:A	A	T	0.01433	5.671	1.47449	2.781	11.5643	4.77341	1.84e-06	1	5628	+??
rs6036944	20	24870686	chr20:24870686:T:C	C	T	0.01433	5.671	1.47449	2.781	11.5643	4.77341	1.84e-06	1	5628	+??
rs35668708	6	50639183	chr6:50639183:A:C	C	A	0.02298	4.397	1.02296	2.392	8.08261	4.76781	1.89e-06	1	5628	+??
rs78891924	6	50645147	chr6:50645147:T:G	G	T	0.02298	4.397	1.02296	2.392	8.08261	4.76781	1.89e-06	1	5628	+??
rs118176852	20	24853375	chr20:24853375:G:A	A	G	0.01433	5.656	1.47092	2.773	11.5364	4.76457	1.92e-06	1	5628	+??
rs45604542	22	46398578	chr22:46398578:T:C	C	T	0.05427	3.263	0.641327	2.006	5.30766	4.76458	1.92e-06	1	5628	+??
rs71609614	4	56678590	chr4:56678590:C:T	T	C	0.037747	3.32219	0.66071	2.0272	5.44443	4.76391	1.93e-06	2	6855	++?
-	8	8758153	chr8:8758153:A:G	G	A	0.01891	4.635	1.10714	2.465	8.7153	4.7604	1.96e-06	1	5628	+??
rs118039352	22	22072134	chr22:22072134:C:T	T	C	0.02697	4.278	0.983163	2.351	7.78447	4.7588	1.98e-06	1	5628	+??
rs6883253	5	100304881	chr5:100304881:G:A	A	G	0.094541	2.63367	0.44204	1.76727	3.92482	4.75764	1.99e-06	2	6855	++?
rs62201370	2	228577113	chr2:228577113:G:A	A	G	0.02451	4.41	1.02959	2.392	8.13048	4.75426	2.02e-06	1	5628	+??
rs62201371	2	228591673	chr2:228591673:G:A	A	G	0.02459	4.403	1.02755	2.389	8.11486	4.75176	2.05e-06	1	5628	+??
rs137941831	20	24857252	chr20:24857252:T:C	C	T	0.01433	5.626	1.46276	2.759	11.4722	4.75166	2.05e-06	1	5628	+??
rs111814826	8	121469443	chr8:121469443:A:G	G	A	0.01874	5.422	1.38878	2.7	10.8882	4.75222	2.05e-06	1	5628	+??
rs62201365	2	228559593	chr2:228559593:G:A	A	G	0.02425	4.403	1.02806	2.388	8.11826	4.74851	2.08e-06	1	5628	+??
rs117101245	17	1126230	chr17:1126230:C:T	T	C	0.01128	6.467	1.77296	2.992	13.978	4.74688	2.1e-06	1	5628	+??
rs115736097	22	46344766	chr22:46344766:C:T	T	C	0.027148	3.86356	0.84371	2.20988	6.75468	4.74201	2.15e-06	2	6855	++?
-	20	24859409	chr20:24859409:G:A	A	G	0.01442	5.584	1.45153	2.739	11.3841	4.73249	2.25e-06	1	5628	+??
rs113393738	20	24753014	chr20:24753014:C:T	T	C	0.02052	4.674	1.12602	2.467	8.8554	4.72972	2.29e-06	1	5628	+??
rs148287764	4	36342802	chr4:36342802:G:A	A	G	0.01993	4.639	1.11378	2.456	8.76235	4.72922	2.29e-06	1	5628	+??
rs13139090	4	56673894	chr4:56673894:G:A	A	G	0.041127	3.23144	0.634779	1.98727	5.25454	4.72872	2.3e-06	2	6855	++?
-	16	79708182	chr16:79708182:C:A	A	C	0.069781	2.63429	0.444495	1.76309	3.936	4.72789	2.31e-06	2	6855	++?
rs147258774	7	130754546	chr7:130754546:C:T	T	C	0.01569	5.643	1.47398	2.754	11.5626	4.7279	2.31e-06	1	5628	+??
rs187680963	17	1136253	chr17:1136253:G:C	C	G	0.01128	6.411	1.75816	2.965	13.862	4.72251	2.37e-06	1	5628	+??
rs60907021	4	54078260	chr4:54078260:G:A	A	G	0.02086	4.747	1.15408	2.485	9.06801	4.71653	2.44e-06	1	5628	+??
rs111448089	20	24763117	chr20:24763117:G:T	T	G	0.02061	4.651	1.12092	2.454	8.81491	4.71201	2.49e-06	1	5628	+??
rs111240886	20	24767514	chr20:24767514:T:G	G	T	0.02061	4.651	1.12092	2.454	8.81491	4.71201	2.49e-06	1	5628	+??
rs112772369	20	24767954	chr20:24767954:T:A	A	T	0.02061	4.651	1.12092	2.454	8.81491	4.71201	2.49e-06	1	5628	+??
rs112327498	20	24778565	chr20:24778565:G:A	A	G	0.02061	4.651	1.12092	2.454	8.81491	4.71201	2.49e-06	1	5628	+??
rs4704539	5	72101543	chr5:72101543:G:T	T	G	0.0123	6.652	1.85153	3.023	14.6375	4.70926	2.53e-06	1	5628	+??
rs4704543	5	72109205	chr5:72109205:C:T	T	C	0.0123	6.652	1.85153	3.023	14.6375	4.70926	2.53e-06	1	5628	+??
rs79619481	6	22161938	chr6:22161938:T:C	C	T	0.02069	4.858	1.19541	2.515	9.38376	4.70572	2.57e-06	1	5628	+??
rs62043309	16	79707974	chr16:79707974:C:T	T	C	0.070114	2.62092	0.442665	1.7533	3.91789	4.69748	2.68e-06	2	6855	++?
rs75811498	3	105371978	chr3:105371978:G:A	A	G	0.01128	5.798	1.53775	2.784	12.075	4.69549	2.7e-06	1	5628	+??
rs75734488	6	103572653	chr6:103572653:C:T	T	C	0.01738	5.146	1.30102	2.596	10.2008	4.69261	2.74e-06	1	5628	+??
rs113545480	20	24769310	chr20:24769310:A:G	G	A	0.018797	4.31168	1.00514	2.34162	7.93923	4.69167	2.75e-06	2	6855	++?
rs113031266	20	24771303	chr20:24771303:G:A	A	G	0.018797	4.31168	1.00514	2.34162	7.93923	4.69167	2.75e-06	2	6855	++?
rs35207119	16	64414984	chr16:64414984:A:C	C	A	0.2057	2.354	0.361224	1.646	3.36653	4.69016	2.77e-06	1	5628	+??
rs76401482	4	16087767	chr4:16087767:T:C	C	T	0.01798	4.847	1.1949	2.505	9.37861	4.68675	2.82e-06	1	5628	+??
-	6	38617990	chr6:38617990:C:T	T	C	0.01722	4.919	1.22194	2.524	9.58659	4.67956	2.92e-06	1	5628	+??
-	7	24538253	chr7:24538253:A:T	T	A	0.01094	6.241	1.70561	2.898	13.4403	4.67859	2.93e-06	1	5628	+??
-	12	83113757	chr12:83113757:A:T	T	A	0.025187	3.67406	0.787846	2.12988	6.33777	4.67791	2.94e-06	2	6855	++?
-	1	13336481	chr1:13336481:C:T	T	C	0.031614	3.48696	0.725007	2.06595	5.88539	4.67693	2.96e-06	2	6855	+-?
rs6869622	5	165868947	chr5:165868947:T:C	C	T	0.194916	2.17985	0.310239	1.57178	3.02316	4.67009	3.06e-06	2	6855	++?
rs72855173	6	38610627	chr6:38610627:C:G	G	C	0.0173	4.899	1.21684	2.514	9.54662	4.66833	3.08e-06	1	5628	+??
rs13123983	4	56676891	chr4:56676891:C:T	T	C	0.036574	3.29077	0.660865	1.99547	5.42686	4.66695	3.11e-06	2	6855	++?
rs117017775	7	91613906	chr7:91613906:A:G	G	A	0.04596	3.285	0.659184	1.993	5.41456	4.66488	3.14e-06	1	5628	+??
rs34901526	13	107304348	chr13:107304348:A:G	G	A	0.01459	5.69	1.5051	2.74	11.8161	4.66351	3.16e-06	1	5628	+??
rs113375805	20	24804179	chr20:24804179:C:G	G	C	0.01433	5.26	1.34796	2.618	10.5682	4.66355	3.16e-06	1	5628	+??
rs192933847	8	1881359	chr8:1881359:C:G	G	C	0.023245	3.46598	0.719992	2.0548	5.84633	4.65989	3.21e-06	2	6855	++?
rs78477042	8	1881543	chr8:1881543:G:A	A	G	0.023311	3.46201	0.719235	2.05231	5.84001	4.65501	3.29e-06	2	6855	++?
-	1	13365839	chr1:13365839:A:G	G	A	0.01722	4.615	1.11837	2.423	8.79002	4.65222	3.34e-06	1	5628	+??
rs74362639	6	103601146	chr6:103601146:T:C	C	T	0.01764	5.067	1.28061	2.557	10.0409	4.65057	3.36e-06	1	5628	+??
rs143060196	8	121377312	chr8:121377312:T:G	G	T	0.01577	5.604	1.47653	2.71	11.5885	4.64952	3.38e-06	1	5628	+??
rs80022937	7	41921019	chr7:41921019:C:A	A	C	0.030902	3.62881	0.776479	2.10691	6.25003	4.64657	3.43e-06	2	6855	+-?
rs117107974	10	74285187	chr10:74285187:G:T	T	G	0.01917	5.042	1.27245	2.548	9.97714	4.64604	3.44e-06	1	5628	+??
rs17268691	5	66617748	chr5:66617748:C:T	T	C	0.12383	2.35462	0.364481	1.64023	3.38014	4.64264	3.49e-06	2	6855	++?
-	1	13315255	chr1:13315255:C:T	T	C	0.0173	4.601	1.11582	2.414	8.76935	4.63806	3.57e-06	1	5628	+??
rs140054103	6	103684802	chr6:103684802:A:C	C	A	0.01772	5.038	1.27347	2.542	9.98483	4.63314	3.66e-06	1	5628	+??
-	14	43262546	chr14:43262546:C:T	T	C	0.013426	5.04091	1.27555	2.54084	10.001	4.62779	3.75e-06	2	6855	++?
-	20	24860001	chr20:24860001:G:A	A	G	0.01493	5.373	1.39643	2.636	10.9519	4.62773	3.75e-06	1	5628	+??
rs77000353	2	73850429	chr2:73850429:G:T	T	G	0.01543	5.128	1.30714	2.566	10.248	4.62766	3.76e-06	1	5628	+??
rs145663771	16	68748198	chr16:68748198:C:T	T	C	0.017879	4.32533	1.02019	2.32577	8.04402	4.6264	3.78e-06	2	6855	++?
rs71570522	6	50825147	chr6:50825147:A:T	T	A	0.02417	4.342	1.02653	2.33	8.0914	4.62344	3.83e-06	1	5628	+??
rs142347423	14	43777689	chr14:43777689:C:A	A	C	0.01747	5.017	1.26786	2.532	9.94087	4.62276	3.84e-06	1	5628	+??
rs3762169	15	84598728	chr15:84598728:G:A	A	G	0.182487	2.17912	0.312816	1.566	3.03228	4.62075	3.88e-06	2	6855	++?
-	6	86982678	chr6:86982678:T:C	C	T	0.01213	5.862	1.57908	2.767	12.4189	4.61718	3.95e-06	1	5628	+??
-	10	98095788	chr10:98095788:G:C	C	G	0.0647	3.096	0.602041	1.916	5.00272	4.61586	3.97e-06	1	5628	+??
rs114570383	7	41928244	chr7:41928244:C:T	T	C	0.031443	3.59217	0.76815	2.08659	6.18408	4.61388	4.01e-06	2	6855	+-?
rs67372651	4	56674170	chr4:56674170:C:G	G	C	0.042034	3.15151	0.621108	1.93414	5.13511	4.60827	4.12e-06	2	6855	++?
rs17268879	5	66619259	chr5:66619259:G:T	T	G	0.114892	2.43925	0.392911	1.66914	3.56466	4.60675	4.15e-06	2	6855	++?
rs12991382	2	220712165	chr2:220712165:G:A	A	G	0.01509	5.531	1.45918	2.671	11.4534	4.60537	4.18e-06	1	5628	+??
rs12998263	2	220712986	chr2:220712986:G:A	A	G	0.01509	5.531	1.45918	2.671	11.4534	4.60537	4.18e-06	1	5628	+??
rs13005694	2	220771920	chr2:220771920:G:A	A	G	0.01493	5.531	1.45969	2.67	11.4577	4.603	4.23e-06	1	5628	+??
rs149390784	2	73724243	chr2:73724243:C:T	T	C	0.01543	5.302	1.37551	2.606	10.7871	4.60312	4.23e-06	1	5628	+??
-	5	66622651	chr5:66622651:C:T	T	C	0.115056	2.44	0.393496	1.66875	3.56771	4.60174	4.25e-06	2	6855	++?
rs11217369	11	119645195	chr11:119645195:T:C	T	C	0.153213	2.65556	0.461705	1.75062	4.02829	4.59397	4.41e-06	2	6855	++?
rs10892425	11	119645390	chr11:119645390:T:C	T	C	0.153213	2.65556	0.461705	1.75062	4.02829	4.59397	4.41e-06	2	6855	++?
rs148932286	2	73829050	chr2:73829050:C:G	G	C	0.0156	5.065	1.29082	2.535	10.12	4.59404	4.41e-06	1	5628	+??
-	1	13363625	chr1:13363625:T:C	C	T	0.03268	3.40877	0.708568	2.01997	5.7524	4.59355	4.42e-06	2	6855	+-?
rs117959398	22	46379695	chr22:46379695:C:T	T	C	0.048452	3.04922	0.589053	1.89467	4.9073	4.59226	4.45e-06	2	6855	++?
rs35385606	22	46381995	chr22:46381995:C:T	T	C	0.05656	3.144	0.620408	1.928	5.12694	4.59124	4.47e-06	1	5628	+??
rs362766	7	103547067	chr7:103547067:T:A	A	T	0.038758	3.21034	0.642478	1.95109	5.28234	4.59065	4.49e-06	2	6855	++?
rs12787427	11	94963832	chr11:94963832:A:C	C	A	0.047596	3.01725	0.579169	1.88208	4.8371	4.58614	4.58e-06	2	6855	++?
-	11	119645763	chr11:119645763:T:C	T	C	0.15317	2.66105	0.464202	1.75121	4.04359	4.5847	4.61e-06	2	6855	++?
rs76499824	7	103529588	chr7:103529588:T:C	C	T	0.03282	3.989	0.908673	2.208	7.20658	4.58487	4.61e-06	1	5628	+??
rs113014812	6	136089131	chr6:136089131:G:C	C	G	0.04062	3.62	0.782143	2.087	6.27906	4.57831	4.76e-06	1	5628	+??
rs4938700	11	119646095	chr11:119646095:C:G	C	G	0.153296	2.65657	0.463331	1.74844	4.03638	4.5779	4.77e-06	2	6855	++?
rs113776795	22	46380147	chr22:46380147:A:T	T	A	0.048591	3.03986	0.587647	1.88807	4.89427	4.57558	4.82e-06	2	6855	++?
rs13034526	2	220738960	chr2:220738960:G:A	A	G	0.01526	5.458	1.4398	2.636	11.3011	4.5702	4.95e-06	1	5628	+??
-	22	46384724	chr22:46384724:G:C	C	G	0.0569	3.114	0.612755	1.913	5.069	4.56941	4.96e-06	1	5628	+??
-	20	57176750	chr20:57176750:T:A	A	T	0.03748	3.616	0.782143	2.083	6.27722	4.56764	5.01e-06	1	5628	+??
rs74427833	22	46381390	chr22:46381390:A:G	G	A	0.048731	3.03246	0.586262	1.88339	4.8826	4.56511	5.07e-06	2	6855	++?
rs16866842	2	179599204	chr2:179599204:A:G	G	A	0.015965	4.59684	1.12716	2.3876	8.85028	4.56391	5.1e-06	2	6855	++?
rs113550329	22	46382951	chr22:46382951:G:C	C	G	0.0569	3.126	0.617347	1.916	5.10014	4.56354	5.1e-06	1	5628	+??
rs190171228	7	85453008	chr7:85453008:A:C	C	A	0.01204	5.961	1.62857	2.769	12.8326	4.56349	5.11e-06	1	5628	+??
rs181060973	7	85463693	chr7:85463693:A:G	G	A	0.01204	5.961	1.62857	2.769	12.8326	4.56349	5.11e-06	1	5628	+??
rs67453730	5	22551325	chr5:22551325:C:T	T	C	0.02264	4.478	1.0852	2.351	8.52934	4.56033	5.18e-06	1	5628	+??
rs8097808	18	37099459	chr18:37099459:A:T	T	A	0.01213	5.791	1.56633	2.721	12.3248	4.55757	5.25e-06	1	5628	+??
-	3	26982961	chr3:26982961:A:G	G	A	0.346108	1.98344	0.258281	1.47721	2.66316	4.55507	5.31e-06	2	6855	++?
rs189504236	10	66444593	chr10:66444593:G:T	T	G	0.01493	5.014	1.2801	2.505	10.036	4.55364	5.35e-06	1	5628	+??
rs118031822	10	66453284	chr10:66453284:G:A	A	G	0.01493	5.014	1.2801	2.505	10.036	4.55364	5.35e-06	1	5628	+??
-	2	55083011	chr2:55083011:G:T	T	G	0.0173	4.502	1.09541	2.355	8.60637	4.55085	5.42e-06	1	5628	+??
rs117675670	10	66433306	chr10:66433306:G:A	A	G	0.01501	5	1.27602	2.499	10.004	4.54835	5.49e-06	1	5628	+??
rs62043317	16	79716342	chr16:79716342:C:T	T	C	0.081683	2.42336	0.392101	1.65484	3.54878	4.54819	5.49e-06	2	6855	++?
rs78592599	11	5565979	chr11:5565979:T:A	A	T	0.153157	2.17596	0.316148	1.55631	3.04232	4.54669	5.53e-06	2	6855	++?
rs149204744	18	37146743	chr18:37146743:C:A	A	C	0.01221	5.746	1.55255	2.703	12.2148	4.54433	5.59e-06	1	5628	+??
rs75112431	19	53547150	chr19:53547150:C:T	T	C	0.03932	3.1687	0.633847	1.92636	5.21225	4.54201	5.65e-06	2	6855	++?
rs76953749	11	5565975	chr11:5565975:A:T	T	A	0.153321	2.17498	0.316258	1.55511	3.04192	4.53974	5.71e-06	2	6855	++?
-	19	17808215	chr19:17808215:A:T	T	A	0.078288	2.47353	0.4084	1.67307	3.65697	4.53994	5.71e-06	2	6855	++?
rs113270417	3	117841100	chr3:117841100:G:A	A	G	0.03935	3.452	0.729592	2.022	5.89332	4.5401	5.71e-06	1	5628	+??
-	10	66459384	chr10:66459384:C:T	T	C	0.01501	4.994	1.27602	2.493	10.004	4.53709	5.79e-06	1	5628	+??
rs12316890	12	28145204	chr12:28145204:C:T	T	C	0.017404	4.51078	1.10116	2.3525	8.64914	4.53568	5.83e-06	2	6855	++?
rs138677194	22	46279830	chr22:46279830:G:A	A	G	0.02883	3.984	0.914796	2.191	7.2443	4.53111	5.95e-06	1	5628	+??
-	10	66430834	chr10:66430834:T:A	A	T	0.01509	4.986	1.27449	2.488	9.99204	4.52993	5.99e-06	1	5628	+??
rs182535954	10	66445435	chr10:66445435:T:A	A	T	0.01509	4.986	1.27449	2.488	9.99204	4.52993	5.99e-06	1	5628	+??
-	10	66453306	chr10:66453306:A:T	T	A	0.01509	4.986	1.27449	2.488	9.99204	4.52993	5.99e-06	1	5628	+??
rs6026060	20	58120526	chr20:58120526:C:T	T	C	0.12627	2.27884	0.348613	1.59556	3.25473	4.52915	6.01e-06	2	6855	++?
rs138694241	22	46303240	chr22:46303240:C:A	A	C	0.02875	3.975	0.912245	2.187	7.22479	4.52699	6.07e-06	1	5628	+??
rs76808809	12	1933789	chr12:1933789:T:C	C	T	0.046472	3.0311	0.589922	1.87485	4.90042	4.52438	6.15e-06	2	6855	++?
rs75911401	12	80118402	chr12:80118402:C:T	T	C	0.02459	4.176	0.983673	2.248	7.75755	4.52362	6.17e-06	1	5628	+??
rs57058789	20	58120844	chr20:58120844:A:G	G	A	0.126324	2.27461	0.347745	1.59303	3.24781	4.52241	6.2e-06	2	6855	++?
rs180773633	3	105391590	chr3:105391590:G:C	C	G	0.01509	4.972	1.27092	2.481	9.96404	4.52196	6.22e-06	1	5628	+??
rs149079280	6	71788090	chr6:71788090:G:A	A	G	0.01289	5.654	1.52398	2.667	11.9864	4.51875	6.31e-06	1	5628	+??
rs137869347	X	148706462	chrX:148706462:G:C	C	G	0.0223	4.374	1.0551	2.306	8.29656	4.51811	6.33e-06	1	5628	+??
-	20	20233186	chr20:20233186:G:C	C	G	0.02154	4.279	1.02194	2.276	8.04475	4.51337	6.47e-06	1	5628	+??
rs76560149	10	66411517	chr10:66411517:T:C	C	T	0.01518	4.953	1.26582	2.472	9.92403	4.51243	6.5e-06	1	5628	+??
-	10	66411830	chr10:66411830:G:C	C	G	0.01518	4.953	1.26582	2.472	9.92403	4.51243	6.5e-06	1	5628	+??
rs79653037	10	66413160	chr10:66413160:C:A	A	C	0.01518	4.953	1.26582	2.472	9.92403	4.51243	6.5e-06	1	5628	+??
rs3762168	15	84599416	chr15:84599416:A:C	C	A	0.184888	2.13819	0.306775	1.53691	2.9747	4.51117	6.54e-06	2	6855	++?
-	2	103906925	chr2:103906925:G:A	A	G	0.017819	3.87386	0.879216	2.1506	6.97797	4.5103	6.57e-06	2	6855	++?
-	2	42962330	chr2:42962330:C:G	G	C	0.038034	3.13728	0.627027	1.9083	5.15772	4.50773	6.65e-06	2	6855	++?
rs13192030	6	109042768	chr6:109042768:A:T	T	A	0.043284	3.1289	0.624584	1.90472	5.13988	4.50437	6.75e-06	2	6855	++?
rs79025397	22	45521571	chr22:45521571:T:C	C	T	0.0547	3.245	0.663776	1.944	5.41668	4.50291	6.8e-06	1	5628	+??
rs73448949	22	46368249	chr22:46368249:A:G	G	A	0.072515	2.5714	0.442237	1.70461	3.87894	4.50273	6.8e-06	2	6855	+-?
rs9892201	17	73444506	chr17:73444506:G:A	A	G	0.02515	3.45436	0.735072	2.01362	5.92595	4.50189	6.83e-06	2	6855	++?
-	7	15090190	chr7:15090190:T:G	G	T	0.01196	5.122	1.3301	2.515	10.4314	4.50144	6.85e-06	1	5628	+??
-	3	181749692	chr3:181749692:G:A	A	G	0.026032	3.52414	0.759257	2.03599	6.09999	4.49992	6.9e-06	2	6855	++?
rs114246509	2	177913123	chr2:177913123:G:A	A	G	0.01866	4.528	1.11378	2.345	8.74319	4.49874	6.93e-06	1	5628	+??
rs72803864	2	42961598	chr2:42961598:G:A	A	G	0.038162	3.1283	0.62496	1.90338	5.14152	4.49898	6.93e-06	2	6855	++?
rs182528417	7	85400420	chr7:85400420:A:G	G	A	0.01238	5.799	1.58316	2.696	12.4734	4.49796	6.96e-06	1	5628	+??
rs2183627	14	55927576	chr14:55927576:T:C	C	T	0.288372	1.97903	0.259804	1.46981	2.66466	4.49759	6.97e-06	2	6855	++?
rs67459944	2	42961185	chr2:42961185:C:G	G	C	0.038228	3.12827	0.625312	1.90266	5.14337	4.49561	7.04e-06	2	6855	++?
rs62185281	2	178067586	chr2:178067586:C:T	T	C	0.0184	4.615	1.14592	2.369	8.99039	4.49498	7.06e-06	1	5628	+??
rs56050401	22	46306657	chr22:46306657:T:G	G	T	0.049902	3.02179	0.589822	1.86573	4.89415	4.49501	7.06e-06	2	6855	++?
rs35617262	3	192809799	chr3:192809799:T:C	C	T	0.03664	3.566	0.77449	2.048	6.20916	4.49354	7.1e-06	1	5628	+??
rs56201504	5	66624848	chr5:66624848:G:A	A	G	0.119294	2.32448	0.365051	1.60898	3.35816	4.49383	7.1e-06	2	6855	++?
rs141534013	3	117850918	chr3:117850918:T:C	C	T	0.03977	3.38	0.711224	1.986	5.75247	4.48899	7.26e-06	1	5628	+??
rs73764399	5	66623278	chr5:66623278:C:T	T	C	0.119377	2.32191	0.364649	1.60719	3.35445	4.48786	7.3e-06	2	6855	++?
rs1348979	3	26986006	chr3:26986006:G:C	C	G	0.34518	1.95793	0.254122	1.45985	2.62594	4.48605	7.36e-06	2	6855	++?
rs113097310	4	53988617	chr4:53988617:C:A	A	C	0.02273	4.393	1.06735	2.301	8.38698	4.4858	7.37e-06	1	5628	+??
-	19	53568039	chr19:53568039:G:A	A	G	0.036903	3.33549	0.696491	1.97037	5.64641	4.48529	7.38e-06	2	6855	++?
rs10949351	6	16284917	chr6:16284917:G:A	A	G	0.02205	4.455	1.0898	2.319	8.55844	4.48512	7.39e-06	1	5628	+??
rs138446356	15	64915265	chr15:64915265:A:G	G	A	0.01052	6.373	1.80459	2.836	14.3213	4.48335	7.45e-06	1	5628	+??
-	6	114482023	chr6:114482023:C:T	T	C	0.05843	3.015	0.588776	1.861	4.88459	4.48315	7.46e-06	1	5628	+??
rs75746864	11	99299881	chr11:99299881:T:A	A	T	0.018267	3.89807	0.89302	2.14775	7.07482	4.47362	7.8e-06	2	6855	++?
rs111506155	4	56672729	chr4:56672729:G:A	A	G	0.041346	3.00019	0.584969	1.85365	4.85589	4.4721	7.85e-06	2	6855	++?
rs2243936	21	31354846	chr21:31354846:G:A	A	G	0.492267	0.49301	0.067045	0.361602	0.672173	-4.47169	7.87e-06	2	6855	--?
-	6	165984882	chr6:165984882:G:A	A	G	0.01526	4.939	1.26888	2.452	9.9485	4.4704	7.92e-06	1	5628	+??
rs114555961	3	105440321	chr3:105440321:G:T	T	G	0.01535	4.877	1.24643	2.434	9.77203	4.46864	7.98e-06	1	5628	+??
rs7176527	15	84597563	chr15:84597563:C:T	T	C	0.179553	2.13458	0.308441	1.53004	2.97799	4.4634	8.18e-06	2	6855	++?
rs10862589	12	83129113	chr12:83129113:A:C	C	A	0.029072	3.28224	0.681425	1.94665	5.53418	4.45911	8.35e-06	2	6855	++?
rs72943698	2	103898328	chr2:103898328:C:T	T	C	0.018023	3.81393	0.865702	2.11716	6.87057	4.45775	8.4e-06	2	6855	++?
rs75070826	3	143628499	chr3:143628499:T:C	C	T	0.01052	6.097	1.70612	2.753	13.5029	4.45637	8.45e-06	1	5628	+??
rs111961141	8	1881435	chr8:1881435:C:T	T	C	0.018321	3.76105	0.847455	2.10004	6.73583	4.4555	8.49e-06	2	6855	++?
rs62417599	6	87342326	chr6:87342326:C:T	T	C	0.02358	4.125	0.976531	2.211	7.6959	4.45374	8.56e-06	1	5628	+??
rs182893165	19	32783145	chr19:32783145:G:A	A	G	0.0117	5.512	1.48571	2.6	11.6854	4.45236	8.61e-06	1	5628	+??
-	3	24243765	chr3:24243765:C:T	T	C	0.0209	3.74255	0.841395	2.09341	6.69083	4.45245	8.61e-06	2	6855	++?
rs78992973	5	36607676	chr5:36607676:C:T	T	C	0.03375	3.764	0.84898	2.1	6.74652	4.45201	8.63e-06	1	5628	+??
rs566446690	6	80953530	chr6:80953530:T:A	A	T	0.01289	5.508	1.48469	2.598	11.6775	4.45021	8.7e-06	1	5628	+??
rs117233849	14	43770878	chr14:43770878:T:C	C	T	0.01857	4.702	1.18622	2.377	9.30114	4.44779	8.8e-06	1	5628	+??
-	1	204779729	chr1:204779729:A:C	C	A	0.03095	3.944	0.913265	2.154	7.22151	4.44642	8.85e-06	1	5628	+??
rs138916593	7	103510105	chr7:103510105:G:C	C	G	0.03757	3.463	0.745408	2.002	5.99019	4.44277	9e-06	1	5628	+??
rs151191306	2	73717963	chr2:73717963:G:C	C	G	0.022437	3.55896	0.779491	2.03116	6.23595	4.43631	9.28e-06	2	6855	++?
rs77551001	12	117682707	chr12:117682707:C:T	T	C	0.042063	2.82599	0.530892	1.78544	4.47296	4.43422	9.37e-06	2	6855	++?
rs116787333	3	142253967	chr3:142253967:C:A	A	C	0.01628	5.064	1.32245	2.472	10.3738	4.43355	9.4e-06	1	5628	+??
rs79035810	13	78264327	chr13:78264327:C:T	T	C	0.031532	3.60903	0.797433	2.04607	6.36594	4.43251	9.44e-06	2	6855	++?
rs117606244	7	24624814	chr7:24624814:C:T	T	C	0.01552	4.776	1.21633	2.392	9.53603	4.43208	9.46e-06	1	5628	+??
rs62043316	16	79712168	chr16:79712168:G:A	A	G	0.073442	2.47324	0.416445	1.65701	3.69154	4.43138	9.49e-06	2	6855	++?
rs62043315	16	79711121	chr16:79711121:C:T	T	C	0.073425	2.47347	0.416589	1.65696	3.69235	4.43047	9.53e-06	2	6855	++?
-	5	66618218	chr5:66618218:A:G	G	A	0.1197	2.29243	0.359331	1.58814	3.30904	4.43003	9.55e-06	2	6855	++?
rs151307499	5	27523732	chr5:27523732:A:C	C	A	0.01281	5.145	1.35357	2.492	10.6224	4.42868	9.61e-06	1	5628	+??
rs61822049	1	193513580	chr1:193513580:C:G	G	C	0.02671	4.069	0.960714	2.186	7.574	4.42709	9.68e-06	1	5628	+??
rs78785561	5	66619928	chr5:66619928:A:G	G	A	0.119783	2.2946	0.360214	1.58858	3.3144	4.42702	9.68e-06	2	6855	++?
rs6015198	20	58109097	chr20:58109097:T:C	C	T	0.102787	2.34746	0.376918	1.6087	3.42548	4.4258	9.74e-06	2	6855	++?
rs9267492	6	31553704	chr6:31553704:C:T	T	C	0.059834	2.66208	0.477884	1.72543	4.1072	4.42554	9.75e-06	2	6855	++?
rs10507283	12	117683618	chr12:117683618:C:T	T	C	0.042204	2.82107	0.530121	1.78204	4.46593	4.42517	9.77e-06	2	6855	++?
-	5	66624245	chr5:66624245:C:T	T	C	0.120122	2.29778	0.361354	1.58953	3.32162	4.4249	9.78e-06	2	6855	++?
-	7	81688214	chr7:81688214:A:C	A	C	0.04096	3.427	0.735204	1.986	5.91356	4.42498	9.78e-06	1	5628	+??
rs78081243	3	68240194	chr3:68240194:C:T	T	C	0.01281	5.429	1.46071	2.566	11.4864	4.42462	9.79e-06	1	5628	+??
rs12622221	2	179620843	chr2:179620843:T:C	C	T	0.017007	4.33495	1.05678	2.26366	8.3015	4.42455	9.8e-06	2	6855	++?
rs143389829	3	70267217	chr3:70267217:G:T	T	G	0.04605	3.321	0.69898	1.951	5.65302	4.42267	9.88e-06	1	5628	+??
rs7156983	14	20847228	chr14:20847228:T:C	C	T	0.122113	2.18806	0.327369	1.54642	3.09593	4.42184	9.92e-06	2	6855	++?

## Sheet: gestational_diabetes_gwas
rsID	chromosome	position	chr:position	reference_allele	alt_allele	allele_frequency	OR	OR_se	OR_95L	OR_95U	z	p_value	n_studies	n_samples	effect_direction (European, African, American ancestry)
rs79596863	5	166060445	chr5:166060445:G:A	A	G	0.037898	2.75189	0.410549	1.94721	3.88909	5.73617	9.94e-09	3	7366	+++
rs116752058	5	166047405	chr5:166047405:C:T	T	C	0.025838	2.98364	0.486235	2.03062	4.38394	5.56795	2.64e-08	3	7366	+++
rs61167087	3	114801706	chr3:114801706:A:G	G	A	0.020453	3.26028	0.567997	2.14701	4.95081	5.54498	3.01e-08	3	7366	+++
rs72956265	3	114815630	chr3:114815630:A:G	G	A	0.020453	3.26028	0.567997	2.14701	4.95081	5.54498	3.01e-08	3	7366	+++
rs10890563	11	106675610	chr11:106675610:C:T	T	C	0.108974	1.93859	0.207826	1.53126	2.45429	5.50057	3.88e-08	3	7366	+++
rs41368648	5	166028823	chr5:166028823:C:G	G	C	0.042609	2.53213	0.365558	1.81564	3.53137	5.47452	4.49e-08	3	7366	+++
rs76055871	5	166018938	chr5:166018938:G:A	A	G	0.031995	2.78962	0.437933	1.93127	4.02946	5.46813	4.65e-08	3	7366	+++
rs115879603	5	166028925	chr5:166028925:A:G	G	A	0.042906	2.50754	0.361977	1.79806	3.49695	5.41756	6.18e-08	3	7366	+++
rs12141591	1	65519823	chr1:65519823:C:G	G	C	0.078299	2.04464	0.241409	1.57148	2.66027	5.32604	1.03e-07	3	7366	+++
rs1011527	1	65522410	chr1:65522410:G:A	A	G	0.078358	2.04207	0.240745	1.57021	2.65573	5.32574	1.03e-07	3	7366	+++
rs117370931	9	29320651	chr9:29320651:A:G	G	A	0.030592	2.76465	0.441922	1.89848	4.026	5.30291	1.16e-07	2	6183	+?+
rs1542208	2	176067408	chr2:176067408:T:C	C	T	0.147438	1.80653	0.182132	1.44955	2.25142	5.26525	1.43e-07	3	7366	+++
rs113491848	6	91685505	chr6:91685505:T:C	C	T	0.0156	3.601	0.698619	2.23171	5.81044	5.24862	1.57e-07	1	5452	+??
rs74082071	1	65504684	chr1:65504684:G:T	T	G	0.08483	1.9917	0.231159	1.53863	2.57819	5.23223	1.71e-07	3	7366	+++
rs112056959	6	91532064	chr6:91532064:C:T	T	C	0.01722	3.401	0.643177	2.14037	5.40411	5.18081	2.25e-07	1	5452	+??
rs76364069	5	166022668	chr5:166022668:C:T	T	C	0.025385	2.8042	0.463528	1.89569	4.14812	5.16168	2.5e-07	3	7366	+++
rs76418129	13	50881216	chr13:50881216:G:A	A	G	0.017127	3.27655	0.610789	2.0794	5.16291	5.11558	3.19e-07	2	6183	+?+
rs117689036	14	47184572	chr14:47184572:A:C	C	A	0.020976	2.93141	0.512209	1.92748	4.45824	5.02767	5.06e-07	2	6183	+?+
rs111466952	13	105416385	chr13:105416385:A:G	G	A	0.01671	3.39	0.656499	2.10326	5.46394	5.01283	5.47e-07	1	5452	+??
rs116933155	13	50971054	chr13:50971054:C:A	A	C	0.017634	3.20024	0.598713	2.02677	5.05315	4.99123	6.11e-07	2	6183	+?+
rs779701135	X	69506787	chrX:69506787:G:A	A	G	0.02027	3.04	0.55127	1.95951	4.71628	4.96226	7.1e-07	1	5452	+??
-	X	69506794	chrX:69506794:G:C	C	G	0.02027	3.04	0.55127	1.95951	4.71628	4.96226	7.1e-07	1	5452	+??
rs6832199	4	57096401	chr4:57096401:T:G	G	T	0.080444	1.99836	0.246993	1.51425	2.63723	4.89161	1.02e-06	3	7366	++-
rs138547276	4	106609371	chr4:106609371:C:A	A	C	0.01501	3.41	0.679059	2.07904	5.593	4.85921	1.2e-06	1	5452	+??
rs4057780	4	163355377	chr4:163355377:C:T	C	T	0.038227	2.39375	0.364226	1.67987	3.41101	4.83081	1.38e-06	2	6183	+?-
rs11929677	3	190399640	chr3:190399640:T:C	C	T	0.055853	2.02462	0.258858	1.51726	2.70164	4.79257	1.67e-06	3	7366	+++
-	15	27417735	chr15:27417735:T:A	A	T	0.025081	2.68305	0.455566	1.79014	4.02133	4.78039	1.78e-06	2	6183	+?+
-	4	163423643	chr4:163423643:A:G	A	G	0.034538	2.33838	0.351555	1.64934	3.3153	4.76941	1.88e-06	3	7366	++-
rs149646792	X	69497609	chrX:69497609:A:G	G	A	0.022564	2.74803	0.476747	1.81361	4.1639	4.76781	1.89e-06	2	6635	+-?
rs35766880	2	133952248	chr2:133952248:C:T	T	C	0.337892	0.619709	0.056648	0.508678	0.754976	-4.75027	2.07e-06	3	7366	---
rs116939710	9	29296814	chr9:29296814:T:C	C	T	0.030821	2.5218	0.408961	1.72023	3.69686	4.73958	2.18e-06	2	6183	+?+
rs1446394	2	139518787	chr2:139518787:T:C	C	T	0.056194	2.13958	0.294809	1.56175	2.93119	4.73567	2.22e-06	3	7366	+++
rs145457945	10	98847250	chr10:98847250:A:G	G	A	0.013205	3.19081	0.622032	1.97163	5.16389	4.72386	2.35e-06	2	6183	+?+
rs13069093	3	63517588	chr3:63517588:C:G	G	C	0.01094	3.736	0.804238	2.15969	6.46281	4.71365	2.47e-06	1	5452	+??
rs187723921	X	69505540	chrX:69505540:G:A	A	G	0.02308	2.71453	0.470662	1.79203	4.11191	4.71331	2.48e-06	2	6635	+-?
rs34554337	15	27412925	chr15:27412925:C:G	G	C	0.024409	2.70124	0.466617	1.78667	4.08397	4.71185	2.49e-06	2	6183	+?+
rs12908934	15	27415580	chr15:27415580:G:A	A	G	0.024479	2.69289	0.465244	1.78101	4.07165	4.69628	2.69e-06	2	6183	+?+
rs141673378	4	25479711	chr4:25479711:A:T	T	A	0.01085	4.012	0.900686	2.24666	7.16449	4.69608	2.69e-06	1	5452	+??
rs117607381	18	13279102	chr18:13279102:C:T	T	C	0.020401	2.80362	0.500697	1.82225	4.31349	4.68989	2.78e-06	2	6635	++?
rs71397225	15	27417114	chr15:27417114:T:C	C	T	0.024558	2.68924	0.464801	1.77823	4.06698	4.68753	2.81e-06	2	6183	+?+
rs148128020	2	13462093	chr2:13462093:G:A	A	G	0.01238	3.81	0.833475	2.17639	6.66981	4.68202	2.89e-06	1	5452	+??
rs72924790	18	54871003	chr18:54871003:A:G	G	A	0.027993	2.57475	0.430519	1.73093	3.82992	4.66812	3.09e-06	2	6183	+?+
rs113885148	4	118370662	chr4:118370662:G:A	A	G	0.040022	2.25592	0.333342	1.60257	3.17563	4.66319	3.16e-06	3	7366	++-
rs117023857	17	77327670	chr17:77327670:A:C	C	A	0.052762	2.05368	0.273805	1.51703	2.78019	4.65685	3.26e-06	3	7366	+++
rs149824410	12	114556372	chr12:114556372:G:A	A	G	0.01052	3.831	0.844755	2.17528	6.74698	4.65137	3.35e-06	1	5452	+??
rs16842405	2	139495692	chr2:139495692:G:A	A	G	0.055658	2.1079	0.290107	1.53929	2.88655	4.64912	3.39e-06	3	7366	+++
rs12507205	4	138056291	chr4:138056291:G:A	A	G	0.020512	2.80186	0.504839	1.81237	4.33156	4.63531	3.62e-06	2	6183	+?+
-	18	40145700	chr18:40145700:C:G	C	G	0.063666	2.00563	0.261173	1.49373	2.69295	4.62896	3.73e-06	2	6183	+?+
rs10024901	4	57094844	chr4:57094844:G:A	A	G	0.08019	1.94545	0.24401	1.46719	2.57961	4.62306	3.84e-06	3	7366	++-
rs148647963	15	86663797	chr15:86663797:A:T	T	A	0.02391	2.74	0.488094	1.78333	4.20986	4.60005	4.29e-06	1	5452	+??
rs9992658	4	57091728	chr4:57091728:A:C	C	A	0.081426	1.92779	0.240144	1.45711	2.55051	4.59591	4.37e-06	3	7366	++-
rs190618220	6	85838531	chr6:85838531:T:C	C	T	0.01501	3.419	0.712369	2.02276	5.77902	4.59056	4.49e-06	1	5452	+??
rs11579567	1	65491458	chr1:65491458:C:A	A	C	0.08491	1.83667	0.214318	1.41661	2.38129	4.58852	4.53e-06	3	7366	+++
rs7518849	1	65483108	chr1:65483108:T:C	C	T	0.084974	1.83434	0.214136	1.41463	2.37857	4.57669	4.79e-06	3	7366	+++
rs74343294	4	138008474	chr4:138008474:A:G	G	A	0.019914	2.80637	0.51176	1.80332	4.36734	4.5731	4.88e-06	2	6183	+?+
-	9	77970228	chr9:77970228:A:C	C	A	0.027841	2.3892	0.379751	1.64489	3.47031	4.57312	4.88e-06	3	7366	+-+
-	8	20954593	chr8:20954593:C:T	T	C	0.069455	1.88664	0.229405	1.437	2.47696	4.5703	4.94e-06	3	7366	+-+
rs78554731	22	39004961	chr22:39004961:C:T	T	C	0.038099	2.34248	0.365538	1.62603	3.37461	4.56998	4.95e-06	2	6183	+?+
-	2	139522726	chr2:139522726:G:A	A	G	0.055101	2.09184	0.289642	1.52414	2.87099	4.56888	4.98e-06	3	7366	+++
rs895463	2	139524425	chr2:139524425:G:A	A	G	0.055101	2.09184	0.289642	1.52414	2.87099	4.56888	4.98e-06	3	7366	+++
rs117422335	6	85763156	chr6:85763156:T:G	G	T	0.01509	3.399	0.70826	2.01081	5.74554	4.56815	4.99e-06	1	5452	+??
-	19	46502477	chr19:46502477:A:G	G	A	0.020749	2.82919	0.519748	1.81048	4.42109	4.56629	5.04e-06	3	7366	+++
rs116838442	3	74824512	chr3:74824512:C:T	T	C	0.01705	3.126	0.617431	1.91583	5.10058	4.56274	5.12e-06	1	5452	+??
rs147311205	5	12135590	chr5:12135590:T:C	C	T	0.01026	4.014	0.921169	2.20851	7.29551	4.55919	5.21e-06	1	5452	+??
rs28728017	17	77342042	chr17:77342042:C:T	T	C	0.054361	2.00347	0.264534	1.48498	2.70298	4.54779	5.5e-06	3	7366	+++
rs140633579	5	12050556	chr5:12050556:T:G	G	T	0.01009	3.996	0.916549	2.19956	7.25963	4.54777	5.5e-06	1	5452	+??
-	2	139514100	chr2:139514100:G:A	A	G	0.05192	2.09943	0.293152	1.52486	2.89052	4.54602	5.55e-06	3	7366	+++
-	1	65521481	chr1:65521481:G:C	C	G	0.109453	1.7555	0.193056	1.37711	2.23786	4.54342	5.62e-06	3	7366	+++
rs150115613	3	190440996	chr3:190440996:G:A	A	G	0.060274	1.93501	0.244766	1.45527	2.5729	4.54096	5.68e-06	3	7366	+++
-	1	65523023	chr1:65523023:A:G	G	A	0.109453	1.75438	0.193107	1.37589	2.23699	4.53367	5.88e-06	3	7366	+++
-	6	94700054	chr6:94700054:C:T	T	C	0.036615	2.23993	0.336749	1.57991	3.1757	4.528	6.04e-06	3	7366	+-+
-	13	41882052	chr13:41882052:C:T	T	C	0.01136	3.681	0.80984	2.09371	6.47164	4.52683	6.07e-06	1	5452	+??
rs140044472	X	69521165	chrX:69521165:C:T	T	C	0.02095	2.792	0.511699	1.78907	4.35716	4.52172	6.22e-06	1	5452	+??
-	19	4289672	chr19:4289672:G:A	A	G	0.01297	3.538	0.761612	2.04524	6.12028	4.51893	6.31e-06	1	5452	+??
rs7534177	1	65500037	chr1:65500037:A:G	G	A	0.085263	1.81849	0.212108	1.40276	2.35743	4.51559	6.41e-06	3	7366	+++
rs10098770	8	117656164	chr8:117656164:C:G	G	C	0.051809	2.03223	0.274899	1.49343	2.76542	4.51179	6.52e-06	3	7366	++-
rs146006635	7	101029289	chr7:101029289:G:A	A	G	0.032544	2.39037	0.384468	1.63682	3.49085	4.51031	6.57e-06	2	6183	+?+
-	19	46503391	chr19:46503391:A:T	T	A	0.021108	2.78341	0.510687	1.78246	4.34644	4.50188	6.83e-06	3	7366	+++
rs9362895	6	91586723	chr6:91586723:A:T	T	A	0.069024	1.88621	0.232303	1.43089	2.4864	4.50195	6.83e-06	3	7366	+--
rs192645808	1	151012028	chr1:151012028:C:T	T	C	0.0123	3.597	0.784183	2.06	6.28077	4.50131	6.85e-06	1	5452	+??
-	1	241540257	chr1:241540257:C:T	T	C	0.232154	0.593136	0.061694	0.472215	0.745021	-4.49044	7.21e-06	3	7366	---
rs12432666	14	49846490	chr14:49846490:G:C	C	G	0.143773	1.64089	0.162758	1.32188	2.03688	4.49006	7.22e-06	3	7366	+++
rs35987793	7	132256451	chr7:132256451:C:G	G	C	0.14275	1.6499	0.16528	1.32595	2.053	4.48981	7.23e-06	3	7366	++-
rs16842465	2	139517539	chr2:139517539:C:T	T	C	0.052276	2.07423	0.288793	1.50819	2.8527	4.48728	7.32e-06	3	7366	+++
rs111833092	7	120901174	chr7:120901174:C:T	T	C	0.036147	2.44886	0.404884	1.65529	3.62289	4.48215	7.49e-06	3	7366	+++
rs118055049	9	73802508	chr9:73802508:T:C	C	T	0.043537	2.04301	0.279701	1.49479	2.79228	4.4818	7.51e-06	3	7366	+++
rs2414295	15	54212620	chr15:54212620:T:G	G	T	0.279601	1.50226	0.124998	1.25727	1.795	4.48045	7.55e-06	3	7366	+++
-	21	42358730	chr21:42358730:C:T	T	C	0.026978	2.49709	0.420351	1.6732	3.72666	4.47978	7.58e-06	3	7366	++-
rs77110872	19	46502774	chr19:46502774:C:T	T	C	0.021339	2.76765	0.507647	1.77267	4.32112	4.4786	7.62e-06	3	7366	+++
rs6507334	18	40199479	chr18:40199479:T:C	T	C	0.083793	1.85772	0.22504	1.41664	2.43613	4.47842	7.63e-06	2	6183	+?+
rs28616075	21	42357525	chr21:42357525:C:T	T	C	0.026978	2.49737	0.42056	1.67308	3.72779	4.47824	7.63e-06	3	7366	++-
rs72789626	5	107489917	chr5:107489917:T:A	A	T	0.116219	1.68572	0.176129	1.34051	2.11983	4.46658	8.06e-06	3	7366	+++
rs72976682	2	139456261	chr2:139456261:T:C	C	T	0.053702	2.05028	0.282819	1.49595	2.81	4.46439	8.14e-06	3	7366	+++
rs12890903	14	93869573	chr14:93869573:T:C	T	C	0.445342	1.47507	0.118125	1.24355	1.7497	4.4622	8.23e-06	3	7366	+++
rs115177932	2	75300946	chr2:75300946:C:T	T	C	0.032519	2.30338	0.360741	1.59632	3.3236	4.46004	8.31e-06	2	6183	+?+
rs79567497	18	40137373	chr18:40137373:C:T	T	C	0.058214	2.00574	0.269808	1.47692	2.72391	4.4573	8.42e-06	2	6183	+?+
rs11160149	14	93867990	chr14:93867990:A:G	A	G	0.445416	1.47412	0.118109	1.24262	1.74874	4.45223	8.62e-06	3	7366	+++
-	4	163444884	chr4:163444884:A:G	A	G	0.104237	1.71576	0.185267	1.35264	2.17636	4.4496	8.72e-06	3	7366	+++
-	9	73835207	chr9:73835207:A:G	G	A	0.049411	1.97352	0.260677	1.46259	2.66292	4.44729	8.82e-06	3	7366	+++
rs114548499	3	190376129	chr3:190376129:A:G	G	A	0.049225	2.001	0.269357	1.47306	2.71815	4.43854	9.18e-06	3	7366	+++
-	6	91491358	chr6:91491358:C:T	T	C	0.01085	3.646	0.809819	2.05875	6.45697	4.43637	9.27e-06	1	5452	+??
rs72982689	2	139553958	chr2:139553958:T:C	C	T	0.05475	2.05661	0.286283	1.4955	2.82826	4.43588	9.3e-06	3	7366	+++
rs11622652	14	93865470	chr14:93865470:G:A	G	A	0.446147	1.47117	0.117724	1.24043	1.74483	4.43533	9.32e-06	3	7366	+++
rs118117464	15	96076672	chr15:96076672:T:G	G	T	0.011477	3.35649	0.709819	1.96525	5.73263	4.43387	9.38e-06	2	6183	+?+
rs11208660	1	65517943	chr1:65517943:C:T	T	C	0.106257	1.74199	0.193629	1.36248	2.22722	4.42715	9.68e-06	3	7366	+++
-	1	65505242	chr1:65505242:T:C	C	T	0.113689	1.71719	0.186532	1.35158	2.18168	4.42648	9.71e-06	3	7366	+++

## Sheet: gestation_length_gwas
rsID	chromosome	position	chr:position	reference_allele	alt_allele	allele_frequency	OR	OR_se	OR_95L	OR_95U	z	p_value	n_studies	n_samples	effect_direction (European, African, American ancestry)
rs2550487	16	84329456	chr16:84329456:A:C	C	A	0.01153	-1.277	0.215689	-1.69975	-0.85425	-5.92056	3.63e-09	1	3416	-??
rs58548906	X	119710269	chrX:119710269:G:A	A	G	0.0099	-1.42983	0.259757	-1.93896	-0.920712	-5.50452	4.12e-08	3	4646	---
rs114766902	2	114067265	chr2:114067265:T:C	C	T	0.01035	-1.245	0.228063	-1.692	-0.797997	-5.45902	5.32e-08	1	3416	-??
rs34671593	17	74515194	chr17:74515194:C:A	A	C	0.020823	-0.777642	0.144178	-1.06023	-0.495053	-5.39363	7.65e-08	3	4646	---
rs34409672	17	74517930	chr17:74517930:A:G	G	A	0.020948	-0.7707	0.143096	-1.05117	-0.490232	-5.38589	7.98e-08	3	4646	---
rs2860301	16	82194082	chr16:82194082:A:C	C	A	0.072734	-0.575604	0.107223	-0.78576	-0.365448	-5.36831	8.79e-08	3	4646	---
rs150118742	17	74522111	chr17:74522111:C:T	T	C	0.019104	-0.782262	0.146186	-1.06879	-0.495737	-5.35114	9.66e-08	3	4646	-+-
-	17	74509339	chr17:74509339:T:C	C	T	0.020881	-0.760825	0.143483	-1.04205	-0.479598	-5.30254	1.26e-07	3	4646	---
rs12939550	17	74511600	chr17:74511600:G:C	C	G	0.02151	-0.741755	0.142593	-1.02124	-0.462273	-5.2019	2.17e-07	3	4646	---
rs80309014	2	114118715	chr2:114118715:A:G	G	A	0.01009	-1.194	0.229874	-1.64455	-0.743448	-5.19416	2.26e-07	1	3416	-??
rs71375234	17	74524823	chr17:74524823:T:G	G	T	0.020738	-0.734012	0.142055	-1.01244	-0.455583	-5.16708	2.61e-07	3	4646	-+-
rs34478261	17	74525637	chr17:74525637:C:G	G	C	0.020738	-0.734012	0.142055	-1.01244	-0.455583	-5.16708	2.61e-07	3	4646	-+-
rs117350521	17	74509754	chr17:74509754:T:C	C	T	0.021681	-0.7349	0.142243	-1.0137	-0.456104	-5.16652	2.62e-07	3	4646	---
rs3846762	6	82814439	chr6:82814439:T:C	T	C	0.492962	-0.210101	0.040818	-0.290104	-0.130097	-5.14725	2.9e-07	3	4646	-+-
rs9341949	6	82821608	chr6:82821608:T:A	T	A	0.493109	-0.209779	0.040833	-0.289812	-0.129747	-5.13749	3.05e-07	3	4646	-+-
rs6932017	6	82807689	chr6:82807689:T:A	A	T	0.488488	-0.209632	0.040834	-0.289666	-0.129598	-5.13382	3.11e-07	3	4646	-+-
-	6	154142080	chr6:154142080:C:G	G	C	0.035311	-0.640168	0.126096	-0.887315	-0.39302	-5.07684	4.2e-07	3	4646	---
rs35859934	17	74525432	chr17:74525432:C:T	T	C	0.021365	-0.715564	0.141182	-0.99228	-0.438848	-5.06839	4.39e-07	3	4646	-+-
rs12117311	1	89629631	chr1:89629631:T:C	C	T	0.01654	-0.8847	0.175247	-1.22819	-0.541215	-5.0483	4.87e-07	1	3416	-??
rs16978117	17	74554301	chr17:74554301:A:G	G	A	0.037678	-0.570232	0.113199	-0.792102	-0.348363	-5.03744	5.16e-07	3	4646	---
rs7356939	6	82818018	chr6:82818018:A:G	A	G	0.485086	-0.204107	0.040778	-0.284031	-0.124182	-5.00533	6.09e-07	3	4646	-+-
rs17002185	X	139631516	chrX:139631516:A:G	G	A	0.01286	-1.22378	0.244529	-1.70306	-0.744507	-5.00466	6.11e-07	3	4646	---
rs112058410	X	139632618	chrX:139632618:T:C	C	T	0.01286	-1.22378	0.244529	-1.70306	-0.744507	-5.00466	6.11e-07	3	4646	---
rs6654367	X	139635118	chrX:139635118:A:G	G	A	0.01286	-1.22378	0.244529	-1.70306	-0.744507	-5.00466	6.11e-07	3	4646	---
-	3	115369489	chr3:115369489:G:A	A	G	0.0212	-0.7798	0.156032	-1.08562	-0.473976	-4.99768	6.33e-07	1	3416	-??
-	3	114986329	chr3:114986329:C:T	T	C	0.01679	-0.8612	0.17243	-1.19916	-0.523236	-4.99448	6.44e-07	1	3416	-??
rs75960079	3	83484363	chr3:83484363:A:G	G	A	0.036922	-0.575717	0.115365	-0.801831	-0.349602	-4.99041	6.57e-07	3	4646	---
rs2482399	6	82740156	chr6:82740156:A:G	G	A	0.226992	-0.238313	0.047863	-0.332124	-0.144503	-4.97911	6.97e-07	3	4646	---
rs2458535	6	82748947	chr6:82748947:C:T	T	C	0.223239	-0.239855	0.04823	-0.334387	-0.145324	-4.97312	7.18e-07	3	4646	---
rs73842644	3	83625546	chr3:83625546:C:T	T	C	0.024969	-0.648237	0.131355	-0.905692	-0.390782	-4.93501	8.73e-07	3	4646	---
rs6929933	6	82782200	chr6:82782200:G:A	G	A	0.482592	-0.201075	0.040797	-0.281037	-0.121113	-4.92867	9.01e-07	3	4646	-+-
rs144001142	22	43403332	chr22:43403332:C:T	T	C	0.016099	-0.861332	0.174978	-1.20429	-0.518375	-4.92251	9.3e-07	2	4150	--?
rs771446	6	82757140	chr6:82757140:T:C	C	T	0.222497	-0.237015	0.048244	-0.331573	-0.142456	-4.91283	9.77e-07	3	4646	---
rs7756602	6	82805493	chr6:82805493:A:G	G	A	0.485012	-0.200476	0.040847	-0.280536	-0.120416	-4.90799	1e-06	3	4646	-+-
-	3	83624073	chr3:83624073:G:A	A	G	0.030652	-0.608132	0.124168	-0.851501	-0.364762	-4.89764	1.05e-06	3	4646	---
rs79904028	3	83624903	chr3:83624903:G:C	C	G	0.030709	-0.608132	0.124168	-0.851501	-0.364762	-4.89764	1.05e-06	3	4646	---
rs75766107	3	83632644	chr3:83632644:A:C	C	A	0.030652	-0.608132	0.124168	-0.851501	-0.364762	-4.89764	1.05e-06	3	4646	---
-	17	74548048	chr17:74548048:G:A	A	G	0.027402	-0.602487	0.123039	-0.843644	-0.36133	-4.89671	1.06e-06	3	4646	---
-	17	74549754	chr17:74549754:C:T	T	C	0.027402	-0.602487	0.123039	-0.843644	-0.36133	-4.89671	1.06e-06	3	4646	---
-	17	74550278	chr17:74550278:C:T	T	C	0.027402	-0.602487	0.123039	-0.843644	-0.36133	-4.89671	1.06e-06	3	4646	---
-	3	114900986	chr3:114900986:G:A	A	G	0.01764	-0.8363	0.171022	-1.1715	-0.501097	-4.89001	1.1e-06	1	3416	-??
rs33997232	17	74560079	chr17:74560079:C:A	A	C	0.02699	-0.607005	0.124303	-0.850639	-0.36337	-4.88325	1.13e-06	3	4646	-+-
rs4241209	2	101775383	chr2:101775383:C:G	G	C	0.030533	-0.682081	0.139654	-0.955804	-0.408359	-4.88407	1.13e-06	3	4646	--+
-	5	124363448	chr5:124363448:G:T	T	G	0.012007	-0.992368	0.20332	-1.39088	-0.593861	-4.88082	1.15e-06	2	3912	-?-
rs79778244	9	28609582	chr9:28609582:A:C	C	A	0.066724	-0.413229	0.084747	-0.579334	-0.247124	-4.87601	1.18e-06	3	4646	--+
rs4976628	5	168621583	chr5:168621583:A:C	C	A	0.09325	-0.332529	0.068305	-0.466406	-0.198652	-4.86831	1.22e-06	3	4646	---
rs56251636	22	35772320	chr22:35772320:T:C	C	T	0.016702	-0.805924	0.165662	-1.13062	-0.481227	-4.86487	1.24e-06	2	3912	-?-
rs73159788	22	35773480	chr22:35773480:C:T	T	C	0.016702	-0.805924	0.165662	-1.13062	-0.481227	-4.86487	1.24e-06	2	3912	-?-
-	4	107932139	chr4:107932139:C:T	T	C	0.019099	-0.726357	0.149365	-1.01911	-0.433602	-4.86297	1.26e-06	2	3912	-?+
-	2	48681979	chr2:48681979:G:A	A	G	0.110524	-0.324963	0.066884	-0.456055	-0.193871	-4.85863	1.28e-06	3	4646	---
-	2	79716200	chr2:79716200:T:C	C	T	0.0145	-0.9314	0.191746	-1.30722	-0.555578	-4.85747	1.29e-06	1	3416	-??
rs73161723	22	35991675	chr22:35991675:A:G	G	A	0.016702	-0.804088	0.165662	-1.12878	-0.47939	-4.85379	1.32e-06	2	3912	-?-
rs17078961	5	179030160	chr5:179030160:T:C	C	T	0.03144	-0.673343	0.139049	-0.94588	-0.400807	-4.84248	1.39e-06	3	4646	---
rs6863664	5	179076987	chr5:179076987:G:A	A	G	0.033756	-0.642772	0.133095	-0.903639	-0.381906	-4.82942	1.49e-06	3	4646	---
rs150504903	3	73381831	chr3:73381831:A:G	G	A	0.01111	-1.005	0.208244	-1.41316	-0.596841	-4.82606	1.51e-06	1	3416	-??
rs74529832	22	43402367	chr22:43402367:G:A	A	G	0.014534	-0.882377	0.183125	-1.2413	-0.523451	-4.81843	1.57e-06	2	4150	--?
rs71465436	11	69597575	chr11:69597575:C:T	T	C	0.01085	-1.031	0.214985	-1.45237	-0.60963	-4.79569	1.76e-06	1	3416	-??
rs191697693	X	122239655	chrX:122239655:A:G	G	A	0.01114	-0.882089	0.184118	-1.24296	-0.521218	-4.7909	1.8e-06	3	4646	-+-
rs62265043	3	114906317	chr3:114906317:T:A	A	T	0.01772	-0.8159	0.170418	-1.14992	-0.48188	-4.78763	1.83e-06	1	3416	-??
-	6	82777347	chr6:82777347:A:G	A	G	0.444616	-0.193843	0.040542	-0.273306	-0.11438	-4.78124	1.89e-06	3	4646	---
-	3	83592528	chr3:83592528:C:T	T	C	0.021226	-0.659991	0.138079	-0.930625	-0.389357	-4.77982	1.9e-06	3	4646	---
rs78284533	17	82710449	chr17:82710449:C:A	A	C	0.130907	-0.298944	0.062562	-0.421565	-0.176323	-4.77838	1.91e-06	3	4646	---
-	2	113941476	chr2:113941476:G:T	T	G	0.01552	-0.8994	0.188325	-1.26852	-0.530282	-4.77578	1.94e-06	1	3416	-??
rs75527426	2	101773961	chr2:101773961:A:G	G	A	0.030249	-0.668952	0.140125	-0.943598	-0.394306	-4.77395	1.96e-06	3	4646	--+
rs35796060	3	66723830	chr3:66723830:T:A	A	T	0.495414	0.194587	0.040804	0.114612	0.274562	4.76888	2.01e-06	3	4646	+++
rs10145328	14	77373004	chr14:77373004:C:T	T	C	0.345114	-0.205004	0.042999	-0.289283	-0.120726	-4.76762	2.02e-06	3	4646	---
rs8069738	17	82711362	chr17:82711362:C:T	T	C	0.131054	-0.297991	0.062541	-0.420571	-0.175411	-4.76474	2.05e-06	3	4646	---
rs28400374	17	82712944	chr17:82712944:C:A	A	C	0.131054	-0.297991	0.062541	-0.420571	-0.175411	-4.76474	2.05e-06	3	4646	---
rs28416480	17	82712997	chr17:82712997:C:T	T	C	0.131054	-0.297991	0.062541	-0.420571	-0.175411	-4.76474	2.05e-06	3	4646	---
rs28405190	17	82713171	chr17:82713171:G:A	A	G	0.131054	-0.297991	0.062541	-0.420571	-0.175411	-4.76474	2.05e-06	3	4646	---
rs3846763	6	82819297	chr6:82819297:A:G	A	G	0.450108	-0.193025	0.040559	-0.272521	-0.113529	-4.75911	2.1e-06	3	4646	-+-
rs6903821	6	82820723	chr6:82820723:A:C	A	C	0.450108	-0.193025	0.040559	-0.272521	-0.113529	-4.75911	2.1e-06	3	4646	-+-
rs141705392	3	73381046	chr3:73381046:C:G	G	C	0.01119	-0.9842	0.207037	-1.38999	-0.578407	-4.75373	2.16e-06	1	3416	-??
rs9840892	3	115175249	chr3:115175249:A:C	C	A	0.01628	-0.8295	0.174644	-1.1718	-0.487198	-4.74967	2.2e-06	1	3416	-??
rs62268492	3	115194153	chr3:115194153:A:G	G	A	0.0162	-0.8295	0.174644	-1.1718	-0.487198	-4.74967	2.2e-06	1	3416	-??
rs9827970	3	115225870	chr3:115225870:C:T	T	C	0.01628	-0.8295	0.174644	-1.1718	-0.487198	-4.74967	2.2e-06	1	3416	-??
rs62264867	3	115263323	chr3:115263323:T:C	C	T	0.01628	-0.8295	0.174644	-1.1718	-0.487198	-4.74967	2.2e-06	1	3416	-??
rs1606562	6	82783119	chr6:82783119:T:A	T	A	0.450328	-0.192811	0.040604	-0.272395	-0.113226	-4.74852	2.22e-06	3	4646	-+-
-	6	82813464	chr6:82813464:T:A	T	A	0.450117	-0.192528	0.040544	-0.271995	-0.113062	-4.74859	2.22e-06	3	4646	-+-
rs6926654	6	82820719	chr6:82820719:T:G	T	G	0.450172	-0.192584	0.040555	-0.272073	-0.113095	-4.74866	2.22e-06	3	4646	-+-
rs145278676	18	8672716	chr18:8672716:T:C	C	T	0.02179	-0.7134	0.1506	-1.00858	-0.418224	-4.73705	2.34e-06	1	3416	-??
rs117205110	18	8674118	chr18:8674118:G:A	A	G	0.02179	-0.7134	0.1506	-1.00858	-0.418224	-4.73705	2.34e-06	1	3416	-??
rs138239530	18	8681664	chr18:8681664:G:A	A	G	0.02162	-0.7134	0.1506	-1.00858	-0.418224	-4.73705	2.34e-06	1	3416	-??
rs11887864	2	180458197	chr2:180458197:A:G	G	A	0.106222	-0.328023	0.069363	-0.463975	-0.19207	-4.72904	2.44e-06	3	4646	---
rs35149627	17	74528228	chr17:74528228:A:G	G	A	0.024718	-0.635676	0.134498	-0.899292	-0.37206	-4.72629	2.47e-06	3	4646	-+-
rs562466465	2	236127985	chr2:236127985:G:A	A	G	0.01018	-1.121	0.237318	-1.58614	-0.655856	-4.72362	2.5e-06	1	3416	-??
-	6	82823728	chr6:82823728:C:G	C	G	0.4553	-0.191372	0.040521	-0.270793	-0.111952	-4.72283	2.51e-06	3	4646	-+-
rs77357519	18	23177110	chr18:23177110:G:A	A	G	0.01314	-0.9151	0.193858	-1.29506	-0.535137	-4.72045	2.54e-06	1	3416	-??
rs12199558	6	82807119	chr6:82807119:A:C	C	A	0.444395	-0.191281	0.040559	-0.270777	-0.111784	-4.71606	2.6e-06	3	4646	---
rs114533244	3	55357660	chr3:55357660:T:A	A	T	0.01119	-0.956	0.202812	-1.35351	-0.558489	-4.71373	2.63e-06	1	3416	-??
rs41306962	13	113877492	chr13:113877492:C:T	T	C	0.01111	-0.9832	0.208747	-1.39234	-0.574055	-4.71	2.68e-06	1	3416	-??
rs9361972	6	82808269	chr6:82808269:T:C	C	T	0.447981	-0.19101	0.040582	-0.270551	-0.11147	-4.70679	2.72e-06	3	4646	---
rs143234210	3	83551158	chr3:83551158:G:A	A	G	0.021224	-0.651527	0.138558	-0.923101	-0.379952	-4.70219	2.78e-06	3	4646	---
-	6	82822583	chr6:82822583:G:T	G	T	0.454584	-0.190521	0.040522	-0.269945	-0.111098	-4.70165	2.79e-06	3	4646	-+-
rs12208603	6	82817192	chr6:82817192:G:T	G	T	0.455207	-0.190484	0.040527	-0.269917	-0.11105	-4.70014	2.81e-06	3	4646	-+-
rs2045077	3	83588478	chr3:83588478:T:A	A	T	0.021403	-0.646937	0.13768	-0.91679	-0.377085	-4.69885	2.83e-06	3	4646	---
-	6	82820382	chr6:82820382:G:T	G	T	0.454621	-0.19047	0.04054	-0.269928	-0.111012	-4.69836	2.83e-06	3	4646	-+-
rs767217	6	82824185	chr6:82824185:C:T	C	T	0.454979	-0.190171	0.040507	-0.269564	-0.110777	-4.69476	2.88e-06	3	4646	-+-
-	5	52502658	chr5:52502658:T:C	T	C	0.224344	-0.221859	0.047262	-0.314494	-0.129225	-4.69419	2.89e-06	3	4646	---
-	18	74209490	chr18:74209490:C:G	G	C	0.158259	-0.268966	0.057309	-0.381292	-0.156641	-4.69326	2.9e-06	3	4646	---
rs8087668	18	74206871	chr18:74206871:G:T	T	G	0.135562	-0.278186	0.05929	-0.394395	-0.161977	-4.69193	2.92e-06	3	4646	-+-
rs1398890	6	82779701	chr6:82779701:G:A	G	A	0.450886	-0.19051	0.040607	-0.270099	-0.110921	-4.69161	2.93e-06	3	4646	-+-
-	6	82818293	chr6:82818293:A:C	A	C	0.454621	-0.19006	0.040532	-0.269504	-0.110617	-4.6891	2.96e-06	3	4646	-+-
-	18	74209939	chr18:74209939:C:A	A	C	0.159615	-0.268229	0.057213	-0.380366	-0.156093	-4.68829	2.97e-06	3	4646	---
-	6	82821290	chr6:82821290:T:A	T	A	0.454768	-0.19007	0.040555	-0.269557	-0.110583	-4.68678	3e-06	3	4646	-+-
rs9359541	6	82813387	chr6:82813387:G:A	G	A	0.45463	-0.189894	0.040525	-0.269323	-0.110465	-4.68586	3.01e-06	3	4646	-+-
rs3846765	6	82823132	chr6:82823132:G:A	G	A	0.454768	-0.189894	0.040525	-0.269323	-0.110465	-4.68586	3.01e-06	3	4646	-+-
-	6	82811874	chr6:82811874:T:C	T	C	0.450228	-0.190145	0.0406	-0.269721	-0.11057	-4.6834	3.05e-06	3	4646	-+-
rs3846761	6	82812430	chr6:82812430:C:T	C	T	0.450228	-0.190145	0.0406	-0.269721	-0.11057	-4.6834	3.05e-06	3	4646	-+-
-	6	82783656	chr6:82783656:T:A	T	A	0.450143	-0.190045	0.040607	-0.269634	-0.110456	-4.68016	3.09e-06	3	4646	-+-
-	17	74528329	chr17:74528329:C:T	T	C	0.024669	-0.628249	0.134334	-0.891544	-0.364953	-4.67675	3.15e-06	3	4646	-+-
-	6	82780958	chr6:82780958:C:G	C	G	0.450254	-0.189881	0.040604	-0.269465	-0.110296	-4.67637	3.15e-06	3	4646	-+-
rs1398896	6	82783676	chr6:82783676:G:A	G	A	0.450191	-0.189881	0.040604	-0.269465	-0.110296	-4.67637	3.15e-06	3	4646	-+-
rs76862086	1	228925963	chr1:228925963:A:G	G	A	0.053578	0.425931	0.09112	0.247336	0.604527	4.6744	3.18e-06	3	4646	+++
rs1513674	6	82785891	chr6:82785891:T:C	T	C	0.45018	-0.189806	0.040612	-0.269405	-0.110207	-4.67367	3.19e-06	3	4646	-+-
-	6	82790631	chr6:82790631:C:T	C	T	0.450143	-0.189806	0.040612	-0.269405	-0.110207	-4.67367	3.19e-06	3	4646	-+-
-	6	82793464	chr6:82793464:C:T	C	T	0.450143	-0.189806	0.040612	-0.269405	-0.110207	-4.67367	3.19e-06	3	4646	-+-
rs57844166	18	74209782	chr18:74209782:C:T	T	C	0.159605	-0.267263	0.057189	-0.379355	-0.155172	-4.6733	3.2e-06	3	4646	---
rs56321265	18	74211227	chr18:74211227:A:G	G	A	0.159541	-0.267263	0.057189	-0.379355	-0.155172	-4.6733	3.2e-06	3	4646	---
rs56404492	18	74211247	chr18:74211247:A:C	C	A	0.159541	-0.267263	0.057189	-0.379355	-0.155172	-4.6733	3.2e-06	3	4646	---
rs3846767	6	82823498	chr6:82823498:T:G	T	G	0.454841	-0.18941	0.040532	-0.268853	-0.109966	-4.67305	3.2e-06	3	4646	-+-
rs146929168	X	142840611	chrX:142840611:T:G	G	T	0.015327	-1.05269	0.225268	-1.49422	-0.611169	-4.67308	3.2e-06	3	4646	---
-	17	74560894	chr17:74560894:C:T	T	C	0.031541	-0.552529	0.118247	-0.784293	-0.320766	-4.67268	3.21e-06	3	4646	---
rs8093188	18	74210984	chr18:74210984:C:T	T	C	0.160241	-0.266884	0.057115	-0.378829	-0.154939	-4.67277	3.21e-06	3	4646	---
-	5	168596231	chr5:168596231:G:A	A	G	0.093609	-0.317958	0.068115	-0.451463	-0.184453	-4.66798	3.28e-06	3	4646	---
-	18	74209099	chr18:74209099:A:G	G	A	0.15801	-0.26722	0.057326	-0.379578	-0.154861	-4.66142	3.39e-06	3	4646	---
rs8084429	18	74209560	chr18:74209560:C:T	T	C	0.15801	-0.26722	0.057326	-0.379578	-0.154861	-4.66142	3.39e-06	3	4646	---
rs11151930	18	74207808	chr18:74207808:T:A	A	T	0.158506	-0.266916	0.057272	-0.379168	-0.154663	-4.66051	3.4e-06	3	4646	---
rs11151931	18	74207811	chr18:74207811:C:T	T	C	0.158443	-0.266916	0.057272	-0.379168	-0.154663	-4.66051	3.4e-06	3	4646	---
rs8095941	18	74208028	chr18:74208028:C:T	T	C	0.158443	-0.266916	0.057272	-0.379168	-0.154663	-4.66051	3.4e-06	3	4646	---
rs8096133	18	74208186	chr18:74208186:C:T	T	C	0.158443	-0.266916	0.057272	-0.379168	-0.154663	-4.66051	3.4e-06	3	4646	---
rs35901697	1	228927370	chr1:228927370:T:A	A	T	0.053521	0.424797	0.09116	0.246123	0.603472	4.65989	3.41e-06	3	4646	+++
-	1	228927602	chr1:228927602:C:T	T	C	0.053521	0.424797	0.09116	0.246123	0.603472	4.65989	3.41e-06	3	4646	+++
-	18	74207639	chr18:74207639:C:G	G	C	0.158506	-0.266565	0.057272	-0.378817	-0.154312	-4.65439	3.5e-06	3	4646	---
rs11151928	18	74207641	chr18:74207641:G:A	A	G	0.158506	-0.266565	0.057272	-0.378817	-0.154312	-4.65439	3.5e-06	3	4646	---
rs141847794	X	141337372	chrX:141337372:C:A	A	C	0.014534	-0.743822	0.159862	-1.05715	-0.430493	-4.65291	3.53e-06	3	4646	-+-
rs8097723	18	74208570	chr18:74208570:T:G	G	T	0.158304	-0.266488	0.057282	-0.37876	-0.154215	-4.65222	3.54e-06	3	4646	---
rs4706965	6	82794846	chr6:82794846:A:G	A	G	0.454703	-0.188718	0.040563	-0.268222	-0.109214	-4.65244	3.54e-06	3	4646	-+-
rs35048138	17	74527959	chr17:74527959:C:T	T	C	0.024783	-0.624176	0.134187	-0.887183	-0.361168	-4.65152	3.55e-06	3	4646	-+-
rs71375235	17	74529120	chr17:74529120:A:G	G	A	0.024783	-0.624176	0.134187	-0.887183	-0.361168	-4.65152	3.55e-06	3	4646	-+-
rs35718156	17	74529688	chr17:74529688:A:T	T	A	0.024783	-0.624176	0.134187	-0.887183	-0.361168	-4.65152	3.55e-06	3	4646	-+-
rs35628368	17	74529721	chr17:74529721:C:T	T	C	0.024783	-0.624176	0.134187	-0.887183	-0.361168	-4.65152	3.55e-06	3	4646	-+-
rs12948318	17	74530783	chr17:74530783:C:T	T	C	0.024842	-0.624176	0.134187	-0.887183	-0.361168	-4.65152	3.55e-06	3	4646	-+-
rs138115072	2	193661517	chr2:193661517:C:A	A	C	0.01736	-0.798178	0.171675	-1.13466	-0.461695	-4.64936	3.59e-06	3	4646	---
rs35781710	1	69995202	chr1:69995202:C:A	A	C	0.102172	-0.292348	0.062889	-0.415611	-0.169086	-4.64863	3.6e-06	3	4646	---
rs8084978	18	74209253	chr18:74209253:T:C	C	T	0.158168	-0.266388	0.057321	-0.378738	-0.154038	-4.64727	3.63e-06	3	4646	---
rs146548838	3	83651484	chr3:83651484:C:G	G	C	0.022357	-0.66965	0.144253	-0.952385	-0.386915	-4.64221	3.72e-06	2	3912	-?-
rs78760223	4	165194302	chr4:165194302:C:T	T	C	0.019771	-0.712623	0.153538	-1.01356	-0.411689	-4.64135	3.73e-06	2	3912	-?-
rs12730290	1	228928680	chr1:228928680:C:T	T	C	0.053455	0.423555	0.091304	0.244599	0.602512	4.63894	3.77e-06	3	4646	+++
-	15	23068898	chr15:23068898:T:A	A	T	0.01069	-0.9957	0.214884	-1.41687	-0.574527	-4.63366	3.87e-06	1	3416	-??
rs9859331	3	115317854	chr3:115317854:G:A	A	G	0.01654	-0.8059	0.173939	-1.14682	-0.464979	-4.63322	3.88e-06	1	3416	-??
rs62264878	3	115364838	chr3:115364838:A:G	G	A	0.01662	-0.8059	0.173939	-1.14682	-0.464979	-4.63322	3.88e-06	1	3416	-??
rs62264879	3	115365846	chr3:115365846:A:G	G	A	0.01662	-0.8059	0.173939	-1.14682	-0.464979	-4.63322	3.88e-06	1	3416	-??
rs77550893	2	101798253	chr2:101798253:A:G	G	A	0.015292	-0.877324	0.189374	-1.2485	-0.506151	-4.63276	3.89e-06	2	4150	--?
rs138173747	3	156519400	chr3:156519400:C:G	G	C	0.014444	-0.783695	0.169167	-1.11526	-0.452129	-4.63268	3.89e-06	2	3912	-?-
-	3	156482285	chr3:156482285:G:T	T	G	0.014522	-0.787043	0.169948	-1.12014	-0.453944	-4.63107	3.92e-06	2	3912	-?-
-	18	74210129	chr18:74210129:G:T	T	G	0.138973	-0.272349	0.058826	-0.387647	-0.157051	-4.62977	3.94e-06	3	4646	---
rs58717410	18	74210261	chr18:74210261:G:T	T	G	0.138826	-0.272349	0.058826	-0.387647	-0.157051	-4.62977	3.94e-06	3	4646	---
rs1482442	12	84175816	chr12:84175816:T:C	C	T	0.048643	-0.414234	0.089511	-0.589676	-0.238793	-4.62775	3.98e-06	3	4646	---
rs1398889	6	82780341	chr6:82780341:G:A	G	A	0.454603	-0.187588	0.040578	-0.267121	-0.108056	-4.62291	4.08e-06	3	4646	-+-
rs1398888	6	82780703	chr6:82780703:A:C	A	C	0.454603	-0.187588	0.040578	-0.267121	-0.108056	-4.62291	4.08e-06	3	4646	-+-
-	6	82781114	chr6:82781114:A:G	A	G	0.454603	-0.187588	0.040578	-0.267121	-0.108056	-4.62291	4.08e-06	3	4646	-+-
rs1588718	6	82781362	chr6:82781362:C:T	C	T	0.454603	-0.187588	0.040578	-0.267121	-0.108056	-4.62291	4.08e-06	3	4646	-+-
rs7760607	6	82781587	chr6:82781587:G:T	G	T	0.454603	-0.187588	0.040578	-0.267121	-0.108056	-4.62291	4.08e-06	3	4646	-+-
rs6454292	6	82781672	chr6:82781672:A:G	A	G	0.454603	-0.187588	0.040578	-0.267121	-0.108056	-4.62291	4.08e-06	3	4646	-+-
rs76331871	3	55545624	chr3:55545624:A:G	G	A	0.018006	-0.745199	0.161271	-1.06129	-0.429107	-4.62077	4.12e-06	2	3912	-?-
rs4706966	6	82795774	chr6:82795774:C:T	C	T	0.45463	-0.187507	0.040578	-0.26704	-0.107974	-4.62091	4.12e-06	3	4646	-+-
rs1606563	6	82783362	chr6:82783362:T:C	T	C	0.454382	-0.18743	0.040566	-0.26694	-0.10792	-4.62033	4.13e-06	3	4646	-+-
-	6	82784701	chr6:82784701:T:C	T	C	0.454556	-0.187512	0.040585	-0.26706	-0.107965	-4.62019	4.13e-06	3	4646	-+-
-	6	82785981	chr6:82785981:T:A	T	A	0.454556	-0.187512	0.040585	-0.26706	-0.107965	-4.62019	4.13e-06	3	4646	-+-
-	6	82786194	chr6:82786194:G:T	G	T	0.454556	-0.187512	0.040585	-0.26706	-0.107965	-4.62019	4.13e-06	3	4646	-+-
rs9294263	6	82786548	chr6:82786548:A:C	A	C	0.454556	-0.187512	0.040585	-0.26706	-0.107965	-4.62019	4.13e-06	3	4646	-+-
-	6	82790851	chr6:82790851:A:T	A	T	0.454556	-0.187512	0.040585	-0.26706	-0.107965	-4.62019	4.13e-06	3	4646	-+-
rs9359539	6	82792098	chr6:82792098:T:C	T	C	0.454556	-0.187512	0.040585	-0.26706	-0.107965	-4.62019	4.13e-06	3	4646	-+-
rs7758935	6	82793921	chr6:82793921:A:G	A	G	0.454556	-0.187512	0.040585	-0.26706	-0.107965	-4.62019	4.13e-06	3	4646	-+-
rs71450963	12	84259417	chr12:84259417:G:A	A	G	0.048336	-0.413873	0.089662	-0.589611	-0.238135	-4.61592	4.21e-06	3	4646	---
-	6	82787058	chr6:82787058:T:A	T	A	0.454603	-0.187366	0.040588	-0.266919	-0.107813	-4.61628	4.21e-06	3	4646	-+-
rs4091463	6	82798922	chr6:82798922:C:T	T	C	0.449896	-0.187444	0.040608	-0.267035	-0.107853	-4.61597	4.21e-06	3	4646	-+-
rs12821875	12	84094813	chr12:84094813:T:G	G	T	0.048637	-0.412003	0.089268	-0.586968	-0.237037	-4.61533	4.23e-06	3	4646	---
rs11151929	18	74207776	chr18:74207776:T:C	C	T	0.158443	-0.264352	0.057285	-0.376631	-0.152072	-4.61464	4.24e-06	3	4646	---
rs11111470	12	103148780	chr12:103148780:C:G	G	C	0.087823	-0.334154	0.072444	-0.476145	-0.192164	-4.61258	4.28e-06	3	4646	---
rs11656356	17	74533191	chr17:74533191:G:C	C	G	0.024842	-0.617357	0.133849	-0.879701	-0.355013	-4.61234	4.29e-06	3	4646	-+-
rs35321333	17	74535295	chr17:74535295:C:T	T	C	0.024842	-0.617357	0.133849	-0.879701	-0.355013	-4.61234	4.29e-06	3	4646	-+-
rs4706173	6	82800845	chr6:82800845:G:A	A	G	0.451432	-0.187128	0.040581	-0.266668	-0.107589	-4.61118	4.31e-06	3	4646	-+-
rs4706968	6	82800855	chr6:82800855:A:C	C	A	0.451432	-0.187128	0.040581	-0.266668	-0.107589	-4.61118	4.31e-06	3	4646	-+-
rs4091464	6	82801404	chr6:82801404:T:A	A	T	0.451432	-0.187128	0.040581	-0.266668	-0.107589	-4.61118	4.31e-06	3	4646	-+-
rs6454294	6	82797233	chr6:82797233:C:T	T	C	0.450191	-0.187289	0.040619	-0.266903	-0.107676	-4.61087	4.32e-06	3	4646	-+-
rs7750219	6	82804203	chr6:82804203:G:A	A	G	0.45008	-0.187289	0.040619	-0.266903	-0.107676	-4.61087	4.32e-06	3	4646	-+-
rs7751182	6	82804717	chr6:82804717:C:A	A	C	0.450191	-0.187289	0.040619	-0.266903	-0.107676	-4.61087	4.32e-06	3	4646	-+-
rs7752100	6	82805046	chr6:82805046:T:G	G	T	0.450191	-0.187289	0.040619	-0.266903	-0.107676	-4.61087	4.32e-06	3	4646	-+-
rs9341945	6	82807393	chr6:82807393:G:A	A	G	0.450191	-0.187289	0.040619	-0.266903	-0.107676	-4.61087	4.32e-06	3	4646	-+-
rs4127907	6	82808810	chr6:82808810:C:A	A	C	0.450191	-0.187289	0.040619	-0.266903	-0.107676	-4.61087	4.32e-06	3	4646	-+-
rs71375233	17	74524715	chr17:74524715:G:A	A	G	0.025717	-0.614902	0.133371	-0.87631	-0.353495	-4.61045	4.33e-06	3	4646	-+-
rs59968964	6	33117573	chr6:33117573:A:G	G	A	0.075967	-0.415672	0.090308	-0.592676	-0.238667	-4.60281	4.49e-06	3	4646	--+
rs144002877	1	226395632	chr1:226395632:G:C	C	G	0.029542	-0.560512	0.121852	-0.799343	-0.321682	-4.59994	4.55e-06	2	3912	-?-
rs6098917	20	55921170	chr20:55921170:G:A	A	G	0.045703	-0.531848	0.115692	-0.758604	-0.305092	-4.5971	4.61e-06	3	4646	---
rs1757824	6	82768003	chr6:82768003:A:G	G	A	0.232425	-0.218511	0.047531	-0.311672	-0.12535	-4.59721	4.61e-06	3	4646	-+-
rs1398891	6	82774671	chr6:82774671:G:A	G	A	0.457198	-0.186319	0.040544	-0.265785	-0.106854	-4.59554	4.65e-06	3	4646	-+-
rs112790520	6	33056254	chr6:33056254:T:C	C	T	0.061674	-0.434598	0.09462	-0.620053	-0.249143	-4.5931	4.7e-06	3	4646	-++
rs11674633	2	57069750	chr2:57069750:A:G	G	A	0.010742	-0.926847	0.201872	-1.32252	-0.531179	-4.59127	4.74e-06	2	3912	-?-
rs7733356	5	179053099	chr5:179053099:T:G	G	T	0.032864	-0.623422	0.135826	-0.889641	-0.357202	-4.58984	4.77e-06	3	4646	---
rs11777345	8	5569009	chr8:5569009:C:G	G	C	0.097898	-0.313232	0.068259	-0.447019	-0.179445	-4.5889	4.79e-06	3	4646	---
-	6	82797105	chr6:82797105:T:C	C	T	0.463047	-0.18617	0.040584	-0.265715	-0.106625	-4.58726	4.83e-06	3	4646	-+-
rs7833614	8	127813049	chr8:127813049:T:A	A	T	0.434512	0.189662	0.041348	0.10862	0.270705	4.58694	4.84e-06	3	4646	+++
rs11678729	2	188284871	chr2:188284871:T:G	G	T	0.043492	-0.532698	0.116174	-0.760398	-0.304997	-4.58536	4.88e-06	3	4646	---
-	3	55418654	chr3:55418654:C:T	T	C	0.01102	-0.9461	0.206333	-1.35051	-0.541687	-4.58531	4.88e-06	1	3416	-??
rs60018191	6	33098546	chr6:33098546:A:G	G	A	0.074833	-0.416177	0.090893	-0.594328	-0.238027	-4.57875	5.03e-06	3	4646	-++
rs79233685	17	82710499	chr17:82710499:G:T	T	G	0.122554	-0.28966	0.063268	-0.413665	-0.165655	-4.57831	5.04e-06	3	4646	---
rs2495264	X	145820106	chrX:145820106:T:A	A	T	0.01266	-1.07863	0.23564	-1.54049	-0.616779	-4.57746	5.06e-06	3	4646	---
rs183209352	9	122004113	chr9:122004113:C:T	T	C	0.01416	-0.8416	0.183899	-1.20204	-0.481158	-4.57643	5.09e-06	1	3416	-??
rs12809090	12	84167806	chr12:84167806:C:T	T	C	0.049302	-0.407486	0.089069	-0.582061	-0.232912	-4.57496	5.12e-06	3	4646	---
rs4640273	18	74207233	chr18:74207233:T:C	C	T	0.126287	-0.275962	0.060321	-0.394192	-0.157732	-4.57486	5.13e-06	3	4646	---
-	1	226408138	chr1:226408138:C:T	T	C	0.029691	-0.552732	0.120891	-0.789679	-0.315786	-4.57215	5.19e-06	2	3912	-?-
rs151251516	6	112392108	chr6:112392108:G:T	T	G	0.01425	-0.8567	0.18742	-1.22404	-0.489357	-4.57102	5.22e-06	1	3416	-??
rs35496492	17	74522717	chr17:74522717:A:T	T	A	0.018442	-0.714373	0.156352	-1.02082	-0.407924	-4.56902	5.27e-06	2	3912	-?-
rs8089431	18	74210732	chr18:74210732:A:G	G	A	0.159691	-0.261217	0.057202	-0.373333	-0.149102	-4.5666	5.33e-06	3	4646	---
rs59355127	17	82711109	chr17:82711109:C:T	T	C	0.122628	-0.288765	0.063246	-0.412727	-0.164802	-4.56572	5.35e-06	3	4646	---
rs9823472	3	115296791	chr3:115296791:T:C	C	T	0.02077	-0.648677	0.142076	-0.927147	-0.370207	-4.56569	5.35e-06	3	4646	---
rs9843567	3	115300021	chr3:115300021:T:A	A	T	0.02077	-0.648677	0.142076	-0.927147	-0.370207	-4.56569	5.35e-06	3	4646	---
-	X	118282955	chrX:118282955:T:C	C	T	0.012186	-1.05238	0.230519	-1.5042	-0.600565	-4.56527	5.36e-06	3	4646	---
rs7719103	5	179045333	chr5:179045333:T:C	C	T	0.032694	-0.620958	0.136022	-0.88756	-0.354356	-4.56514	5.37e-06	3	4646	---
rs73340590	5	179046237	chr5:179046237:T:G	G	T	0.032753	-0.620958	0.136022	-0.88756	-0.354356	-4.56514	5.37e-06	3	4646	---
rs113869022	6	33082306	chr6:33082306:C:A	A	C	0.074896	-0.414859	0.090877	-0.592978	-0.23674	-4.56505	5.37e-06	3	4646	-++
rs58649023	6	33088369	chr6:33088369:A:G	G	A	0.074896	-0.414859	0.090877	-0.592978	-0.23674	-4.56505	5.37e-06	3	4646	-++
rs6911681	6	82807521	chr6:82807521:G:T	T	G	0.45463	-0.185239	0.040593	-0.264801	-0.105677	-4.56335	5.41e-06	3	4646	-+-
rs61732653	3	73388034	chr3:73388034:A:G	G	A	0.01009	-0.9801	0.214884	-1.40127	-0.558927	-4.56106	5.47e-06	1	3416	-??
rs115083544	1	64545299	chr1:64545299:C:T	T	C	0.01145	-0.9452	0.207339	-1.35159	-0.538815	-4.55872	5.53e-06	1	3416	-??
rs12814116	12	83879167	chr12:83879167:A:G	G	A	0.048869	-0.40704	0.089286	-0.582041	-0.232038	-4.55881	5.53e-06	3	4646	---
-	6	82801549	chr6:82801549:A:G	G	A	0.455771	-0.18483	0.040555	-0.264317	-0.105342	-4.55754	5.56e-06	3	4646	-+-
-	6	82796107	chr6:82796107:A:G	G	A	0.454556	-0.184995	0.040593	-0.264556	-0.105433	-4.55733	5.57e-06	3	4646	-+-
rs2323953	6	82798154	chr6:82798154:G:T	T	G	0.454556	-0.184995	0.040593	-0.264556	-0.105433	-4.55733	5.57e-06	3	4646	-+-
rs2323954	6	82798184	chr6:82798184:C:G	G	C	0.454556	-0.184995	0.040593	-0.264556	-0.105433	-4.55733	5.57e-06	3	4646	-+-
rs7750999	6	82804515	chr6:82804515:A:C	C	A	0.454556	-0.184995	0.040593	-0.264556	-0.105433	-4.55733	5.57e-06	3	4646	-+-
rs9359540	6	82807384	chr6:82807384:T:A	A	T	0.454556	-0.184995	0.040593	-0.264556	-0.105433	-4.55733	5.57e-06	3	4646	-+-
rs9344312	6	82808295	chr6:82808295:A:T	T	A	0.454556	-0.184995	0.040593	-0.264556	-0.105433	-4.55733	5.57e-06	3	4646	-+-
rs9344313	6	82808414	chr6:82808414:T:G	G	T	0.454556	-0.184995	0.040593	-0.264556	-0.105433	-4.55733	5.57e-06	3	4646	-+-
rs7755492	6	82809095	chr6:82809095:C:T	T	C	0.454556	-0.184995	0.040593	-0.264556	-0.105433	-4.55733	5.57e-06	3	4646	-+-
rs36112090	17	74539195	chr17:74539195:G:A	A	G	0.024044	-0.614846	0.134948	-0.879344	-0.350348	-4.55617	5.6e-06	3	4646	-+-
-	6	82801939	chr6:82801939:G:A	A	G	0.456129	-0.184675	0.040566	-0.264185	-0.105165	-4.55243	5.7e-06	3	4646	-+-
rs9449546	6	82801974	chr6:82801974:A:G	G	A	0.456129	-0.184675	0.040566	-0.264185	-0.105165	-4.55243	5.7e-06	3	4646	-+-
rs932072	6	82775963	chr6:82775963:C:T	C	T	0.456903	-0.184635	0.040563	-0.264137	-0.105132	-4.55183	5.72e-06	3	4646	-+-
rs56934772	6	33077922	chr6:33077922:T:C	C	T	0.075432	-0.412604	0.090708	-0.59039	-0.234817	-4.54872	5.8e-06	3	4646	-++
rs73842626	3	83552734	chr3:83552734:A:T	T	A	0.021692	-0.625306	0.137604	-0.895011	-0.355602	-4.54423	5.92e-06	3	4646	---
-	11	40658995	chr11:40658995:T:A	A	T	0.176929	0.236792	0.052111	0.134653	0.33893	4.54396	5.93e-06	3	4646	+++
rs7569645	2	48673507	chr2:48673507:C:T	T	C	0.115134	-0.30074	0.06619	-0.430473	-0.171006	-4.54355	5.94e-06	3	4646	---
rs116249390	3	156481480	chr3:156481480:C:A	A	C	0.01474	-0.766017	0.16862	-1.09651	-0.435522	-4.54286	5.96e-06	2	3912	-?-
rs72905551	2	188284938	chr2:188284938:G:A	A	G	0.043621	-0.526082	0.115947	-0.753338	-0.298826	-4.53726	6.12e-06	3	4646	---
-	12	84080679	chr12:84080679:T:C	C	T	0.104337	-0.307877	0.06786	-0.440882	-0.174872	-4.53697	6.13e-06	3	4646	---
rs79896109	2	195841978	chr2:195841978:C:T	T	C	0.01102	-0.9699	0.213878	-1.3891	-0.550699	-4.53483	6.19e-06	1	3416	-??
rs35508908	17	74503396	chr17:74503396:C:G	G	C	0.018829	-0.677907	0.149552	-0.971029	-0.384786	-4.53293	6.25e-06	3	4646	---
rs8084430	18	74209561	chr18:74209561:C:T	T	C	0.125089	-0.274241	0.060502	-0.392824	-0.155657	-4.53278	6.25e-06	3	4646	-+-
rs73842637	3	83584440	chr3:83584440:T:A	A	T	0.028294	-0.57685	0.127276	-0.826312	-0.327389	-4.53227	6.27e-06	3	4646	---
rs59175850	3	83585238	chr3:83585238:T:C	C	T	0.028235	-0.57685	0.127276	-0.826312	-0.327389	-4.53227	6.27e-06	3	4646	---
rs2045076	3	83588527	chr3:83588527:C:T	T	C	0.028235	-0.57685	0.127276	-0.826312	-0.327389	-4.53227	6.27e-06	3	4646	---
rs34133184	17	74514993	chr17:74514993:C:T	T	C	0.020256	-0.658892	0.145562	-0.944194	-0.373591	-4.52654	6.44e-06	3	4646	---
-	12	84283008	chr12:84283008:C:T	T	C	0.506251	-0.183114	0.040483	-0.262461	-0.103767	-4.52321	6.54e-06	3	4646	---
rs35942045	12	84579578	chr12:84579578:T:C	C	T	0.122756	-0.269699	0.059655	-0.386624	-0.152775	-4.52096	6.61e-06	3	4646	---
-	5	179041787	chr5:179041787:T:G	G	T	0.032322	-0.619932	0.137148	-0.888742	-0.351123	-4.52018	6.63e-06	3	4646	---
rs12228500	12	103150455	chr12:103150455:C:G	G	C	0.088816	-0.325777	0.072073	-0.46704	-0.184513	-4.52006	6.64e-06	3	4646	---
rs1482405	12	84271283	chr12:84271283:T:C	C	T	0.506452	-0.182868	0.040473	-0.262195	-0.103541	-4.51828	6.69e-06	3	4646	---
rs79544931	3	83550242	chr3:83550242:G:T	T	G	0.021919	-0.619509	0.137122	-0.888268	-0.350751	-4.51795	6.7e-06	3	4646	---
rs147344482	3	83641684	chr3:83641684:G:A	A	G	0.022147	-0.612566	0.135596	-0.878334	-0.346797	-4.51758	6.71e-06	3	4646	---
rs144478317	X	142835315	chrX:142835315:A:G	G	A	0.015437	-1.01799	0.225341	-1.45966	-0.576323	-4.51756	6.72e-06	3	4646	---
rs73340585	5	179042744	chr5:179042744:G:A	A	G	0.032386	-0.618938	0.137059	-0.887575	-0.350302	-4.51584	6.77e-06	3	4646	---
rs73340592	5	179047456	chr5:179047456:G:A	A	G	0.032386	-0.618938	0.137059	-0.887575	-0.350302	-4.51584	6.77e-06	3	4646	---
rs191868684	5	179048982	chr5:179048982:G:C	C	G	0.032386	-0.618938	0.137059	-0.887575	-0.350302	-4.51584	6.77e-06	3	4646	---
rs111278992	5	179049521	chr5:179049521:G:A	A	G	0.032386	-0.618938	0.137059	-0.887575	-0.350302	-4.51584	6.77e-06	3	4646	---
rs75540135	10	126223743	chr10:126223743:C:T	T	C	0.01085	-1.025	0.227057	-1.47003	-0.579969	-4.51429	6.82e-06	1	3416	-??
rs10134642	14	77374824	chr14:77374824:G:A	A	G	0.349655	-0.19345	0.042853	-0.277442	-0.109457	-4.51423	6.82e-06	3	4646	---
rs10135535	14	77369770	chr14:77369770:G:A	A	G	0.344833	-0.19425	0.043034	-0.278598	-0.109903	-4.51382	6.83e-06	3	4646	---
rs139562979	14	97540232	chr14:97540232:T:C	C	T	0.01018	-0.9521	0.210961	-1.36558	-0.538617	-4.51316	6.86e-06	1	3416	-??
rs118178329	14	97543542	chr14:97543542:G:A	A	G	0.01026	-0.9521	0.210961	-1.36558	-0.538617	-4.51316	6.86e-06	1	3416	-??
rs12829067	12	84337652	chr12:84337652:A:G	G	A	0.048887	-0.403235	0.089426	-0.578511	-0.227959	-4.50913	6.99e-06	3	4646	---
rs2179920	6	33091097	chr6:33091097:C:T	T	C	0.241892	-0.217746	0.048301	-0.312416	-0.123076	-4.50811	7.02e-06	3	4646	---
rs17020871	3	83563925	chr3:83563925:G:A	A	G	0.028703	-0.570013	0.126456	-0.817866	-0.32216	-4.50761	7.04e-06	3	4646	---
rs17020837	3	83520629	chr3:83520629:T:C	C	T	0.02267	-0.622642	0.138232	-0.893576	-0.351708	-4.50433	7.14e-06	3	4646	---
-	3	83522567	chr3:83522567:G:A	A	G	0.022613	-0.622642	0.138232	-0.893576	-0.351708	-4.50433	7.14e-06	3	4646	---
-	10	49210882	chr10:49210882:A:G	A	G	0.261921	-0.207286	0.04602	-0.297484	-0.117087	-4.50429	7.15e-06	3	4646	---
rs12249370	10	49210904	chr10:49210904:A:G	A	G	0.261921	-0.207286	0.04602	-0.297484	-0.117087	-4.50429	7.15e-06	3	4646	---
rs143586647	5	43191532	chr5:43191532:T:C	C	T	0.01323	-0.877	0.194764	-1.25874	-0.495263	-4.50289	7.19e-06	1	3416	-??
rs74701399	3	24806056	chr3:24806056:A:G	G	A	0.026556	-0.582918	0.129512	-0.836762	-0.329075	-4.50088	7.26e-06	2	3912	-?-
rs78864224	3	24807412	chr3:24807412:A:G	G	A	0.026477	-0.582918	0.129512	-0.836762	-0.329075	-4.50088	7.26e-06	2	3912	-?-
rs13375861	1	188918378	chr1:188918378:G:A	A	G	0.0297	-0.714015	0.158798	-1.02526	-0.402771	-4.49637	7.42e-06	2	4150	--?
rs1482403	12	84276934	chr12:84276934:T:C	C	T	0.505728	-0.181751	0.04045	-0.261033	-0.102469	-4.49323	7.52e-06	3	4646	---
-	22	35832099	chr22:35832099:C:T	T	C	0.016475	-0.750032	0.166976	-1.0773	-0.422759	-4.49186	7.57e-06	2	3912	-?-
rs55950269	17	82706026	chr17:82706026:T:C	C	T	0.120705	-0.289456	0.064488	-0.415852	-0.16306	-4.48854	7.69e-06	3	4646	---
-	9	19923829	chr9:19923829:T:C	T	C	0.076987	-0.369821	0.082395	-0.531314	-0.208328	-4.48842	7.7e-06	3	4646	---
rs77572651	12	83916228	chr12:83916228:A:C	C	A	0.049125	-0.398526	0.088835	-0.572642	-0.224409	-4.48614	7.78e-06	3	4646	---
-	12	84585118	chr12:84585118:C:G	G	C	0.161513	-0.244766	0.054584	-0.35175	-0.137782	-4.48424	7.85e-06	3	4646	---
rs8182439	18	74208636	chr18:74208636:C:T	T	C	0.125465	-0.270922	0.060429	-0.389363	-0.15248	-4.48329	7.88e-06	3	4646	---
rs623411	6	82815764	chr6:82815764:C:T	C	T	0.247454	-0.210506	0.046957	-0.302543	-0.11847	-4.48292	7.89e-06	3	4646	---
rs13404577	2	225537241	chr2:225537241:T:G	G	T	0.213617	-0.222425	0.049645	-0.319729	-0.12512	-4.48028	7.99e-06	3	4646	---
rs10176329	2	225538255	chr2:225538255:G:A	A	G	0.213681	-0.222425	0.049645	-0.319729	-0.12512	-4.48028	7.99e-06	3	4646	---
rs7595422	2	225538630	chr2:225538630:G:T	T	G	0.213681	-0.222425	0.049645	-0.319729	-0.12512	-4.48028	7.99e-06	3	4646	---
rs10203593	2	225539858	chr2:225539858:A:T	T	A	0.213681	-0.222425	0.049645	-0.319729	-0.12512	-4.48028	7.99e-06	3	4646	---
rs17181739	6	82773221	chr6:82773221:C:T	T	C	0.239989	-0.212156	0.047398	-0.305057	-0.119255	-4.47602	8.15e-06	3	4646	---
rs1495316	11	40657887	chr11:40657887:G:T	T	G	0.176449	0.233534	0.052178	0.131265	0.335802	4.47571	8.16e-06	3	4646	+++
rs16996137	22	35847346	chr22:35847346:G:A	A	G	0.016624	-0.744357	0.166319	-1.07034	-0.41837	-4.47546	8.17e-06	2	3912	-?-
rs11965318	6	82778474	chr6:82778474:C:T	T	C	0.239731	-0.212072	0.047398	-0.304972	-0.119171	-4.47424	8.22e-06	3	4646	---
-	18	64725738	chr18:64725738:G:A	A	G	0.182816	-0.22776	0.05092	-0.327564	-0.127957	-4.47291	8.27e-06	3	4646	---
rs115449402	5	72547940	chr5:72547940:A:G	G	A	0.024973	-0.616569	0.137913	-0.886877	-0.34626	-4.47072	8.36e-06	2	3912	-?-
rs62430427	6	82776453	chr6:82776453:T:C	C	T	0.246637	-0.209817	0.046952	-0.301843	-0.117792	-4.46878	8.43e-06	3	4646	---
rs35298296	11	40657634	chr11:40657634:G:A	A	G	0.175959	0.233227	0.052229	0.130858	0.335596	4.46545	8.56e-06	3	4646	+++
rs144291473	20	3575043	chr20:3575043:C:T	T	C	0.01111	-0.955	0.213878	-1.3742	-0.535799	-4.46516	8.57e-06	1	3416	-??
rs56347110	16	64031718	chr16:64031718:G:A	A	G	0.01094	-0.9719	0.217701	-1.39859	-0.545206	-4.46438	8.61e-06	1	3416	-??
rs2377993	10	49209004	chr10:49209004:A:G	A	G	0.267231	-0.204779	0.045872	-0.294689	-0.114869	-4.46411	8.62e-06	3	4646	---
rs192383737	10	126222465	chr10:126222465:G:A	A	G	0.01102	-0.9993	0.223938	-1.43822	-0.560381	-4.46239	8.69e-06	1	3416	-??
rs78116388	8	5568825	chr8:5568825:A:T	T	A	0.099744	-0.305208	0.068408	-0.439288	-0.171127	-4.46156	8.72e-06	3	4646	---
rs9834615	3	115149560	chr3:115149560:A:G	G	A	0.034378	-0.544686	0.122099	-0.784	-0.305372	-4.46102	8.74e-06	3	4646	---
rs16867310	2	180449110	chr2:180449110:T:A	A	T	0.032535	-0.531721	0.119201	-0.765356	-0.298086	-4.46069	8.75e-06	2	3912	-?-
rs7815347	8	127813151	chr8:127813151:A:T	T	A	0.45075	0.184165	0.041286	0.103246	0.265085	4.46076	8.75e-06	3	4646	+++
-	2	239068726	chr2:239068726:C:T	T	C	0.023442	-0.621418	0.139354	-0.894551	-0.348285	-4.45929	8.81e-06	2	3912	-?+
rs184234731	6	112415178	chr6:112415178:A:C	C	A	0.01238	-0.8882	0.19919	-1.27861	-0.497787	-4.45905	8.82e-06	1	3416	-??
rs145488195	12	84020835	chr12:84020835:A:G	G	A	0.049452	-0.393437	0.088243	-0.566395	-0.22048	-4.45854	8.84e-06	3	4646	---
rs17503018	11	40670057	chr11:40670057:T:G	G	T	0.1738	0.23401	0.05249	0.13113	0.336889	4.45821	8.86e-06	3	4646	+++
rs8093983	18	43579363	chr18:43579363:T:C	C	T	0.064786	-0.398298	0.089379	-0.573481	-0.223115	-4.45628	8.93e-06	3	4646	---
rs12793319	11	69558868	chr11:69558868:G:A	A	G	0.01713	-0.7791	0.174845	-1.1218	-0.436404	-4.45595	8.95e-06	1	3416	-??
rs62393912	5	170990129	chr5:170990129:A:T	T	A	0.02018	-0.7344	0.164885	-1.05757	-0.411225	-4.454	9.03e-06	1	3416	-??
-	1	69973086	chr1:69973086:A:T	T	A	0.148385	-0.244133	0.054826	-0.351592	-0.136674	-4.45287	9.08e-06	3	4646	---
rs34473191	2	48655609	chr2:48655609:T:A	A	T	0.124079	-0.284103	0.063803	-0.409156	-0.15905	-4.45285	9.08e-06	3	4646	---
rs6728747	2	225546507	chr2:225546507:A:G	G	A	0.226182	-0.217019	0.048755	-0.312579	-0.12146	-4.45123	9.15e-06	3	4646	---
rs75048125	22	35946857	chr22:35946857:G:A	A	G	0.016702	-0.737194	0.165744	-1.06205	-0.412335	-4.44778	9.29e-06	2	3912	-?-
-	9	28613704	chr9:28613704:T:C	C	T	0.06763	-0.371015	0.083415	-0.534509	-0.207522	-4.44782	9.29e-06	3	4646	--+
rs35047315	16	1223025	chr16:1223025:C:T	T	C	0.096238	-0.302407	0.068011	-0.435709	-0.169104	-4.44641	9.35e-06	3	4646	--+
rs111925602	6	33135803	chr6:33135803:T:C	C	T	0.076256	-0.401069	0.090206	-0.577872	-0.224266	-4.44616	9.36e-06	3	4646	--+
-	X	119710843	chrX:119710843:G:T	T	G	0.009378	-1.19352	0.268799	-1.72036	-0.666672	-4.44019	9.62e-06	3	4646	--+
rs117291741	16	427145	chr16:427145:G:A	A	G	0.040348	-0.473754	0.106777	-0.683038	-0.26447	-4.43684	9.77e-06	2	3912	-?-
rs41317102	6	33184103	chr6:33184103:C:A	A	C	0.074323	-0.402946	0.090825	-0.580964	-0.224928	-4.4365	9.79e-06	3	4646	-++

## Sheet: preeclampsia_gwas
rsID	chromosome	position	chr:position	reference_allele	alt_allele	allele_frequency	OR	OR_se	OR_95L	OR_95U	z	p_value	n_studies	n_samples	effect_direction (European, African, American ancestry)
rs12492798	3	153725728	chr3:153725728:C:T	T	C	0.075962	1.77288	0.17796	1.42408	2.20711	5.1228	3.07e-07	3	7480	+++
rs6545362	2	53629091	chr2:53629091:G:A	A	G	0.189635	1.49729	0.111476	1.27879	1.75311	5.0157	5.38e-07	3	7480	+++
rs6545361	2	53628990	chr2:53628990:G:A	A	G	0.195582	1.48545	0.109594	1.27064	1.73656	4.96566	6.97e-07	3	7480	+++
rs79300958	2	176722431	chr2:176722431:C:T	T	C	0.0195	2.822	0.488875	1.8638	4.27281	4.9018	9.67e-07	1	5519	+??
-	11	82724043	chr11:82724043:G:A	G	A	0.361696	1.45837	0.104839	1.25288	1.69755	4.86958	1.14e-06	3	7480	+++
rs117276010	14	49455257	chr14:49455257:A:G	G	A	0.033226	2.15717	0.29384	1.58124	2.94286	4.8516	1.25e-06	2	6246	+?+
rs58672332	10	30818929	chr10:30818929:C:T	T	C	0.198306	1.51734	0.120085	1.28198	1.79592	4.84845	1.27e-06	3	7480	+++
rs10826872	10	30819666	chr10:30819666:A:G	G	A	0.187487	1.52866	0.123	1.28758	1.81488	4.84659	1.28e-06	3	7480	+++
rs12460911	19	46634715	chr19:46634715:G:A	A	G	0.123241	1.5649	0.132483	1.30523	1.87622	4.83754	1.34e-06	3	7480	+++
rs77097613	1	92803028	chr1:92803028:G:A	A	G	0.01552	3.082	0.578177	1.94877	4.8742	4.81291	1.51e-06	1	5519	+??
rs1562806	15	36959307	chr15:36959307:T:C	C	T	0.039834	2.08277	0.276843	1.54016	2.81656	4.76471	1.92e-06	2	6246	+?+
rs12462352	19	46627353	chr19:46627353:C:T	T	C	0.157287	1.50248	0.118308	1.2706	1.77669	4.76018	1.97e-06	3	7480	+++
rs80286332	14	49470490	chr14:49470490:A:C	C	A	0.030774	2.18185	0.305993	1.5821	3.00895	4.75747	1.99e-06	2	6246	+?+
rs4909014	3	32798115	chr3:32798115:C:T	C	T	0.487334	0.695688	0.049295	0.59907	0.807888	-4.75645	2e-06	3	7480	---
rs142185295	16	50228158	chr16:50228158:C:T	T	C	0.01314	3.271	0.645025	2.00675	5.33172	4.75418	2.03e-06	1	5519	+??
rs7712003	5	174846064	chr5:174846064:C:A	A	C	0.31048	0.681143	0.050893	0.581393	0.798006	-4.75297	2.04e-06	3	7480	---
rs75412999	3	29583625	chr3:29583625:T:C	C	T	0.051069	1.86843	0.216888	1.44333	2.41873	4.74611	2.11e-06	3	7480	+++
rs141136123	16	50241051	chr16:50241051:T:A	A	T	0.01323	3.255	0.641452	1.99775	5.30347	4.73847	2.19e-06	1	5519	+??
-	13	111408864	chr13:111408864:G:C	C	G	0.012152	3.11421	0.597749	1.94262	4.99238	4.7178	2.42e-06	2	6246	+?+
-	16	5472347	chr16:5472347:T:C	C	T	0.032784	2.21094	0.317001	1.58962	3.07511	4.71352	2.47e-06	2	6246	+?+
rs12462552	19	46642652	chr19:46642652:G:A	A	G	0.121796	1.55428	0.132888	1.29381	1.86717	4.71271	2.48e-06	3	7480	+++
-	1	84265767	chr1:84265767:T:A	A	T	0.01433	3.093	0.591444	1.93377	4.94715	4.71207	2.49e-06	1	5519	+??
rs57822625	10	30817960	chr10:30817960:C:T	T	C	0.200242	1.49736	0.11831	1.26547	1.77174	4.70263	2.61e-06	3	7480	+++
rs11210485	1	74604047	chr1:74604047:C:A	A	C	0.123883	1.5751	0.138689	1.30327	1.90362	4.70041	2.64e-06	3	7480	+++
rs10186603	2	53630533	chr2:53630533:G:A	A	G	0.221665	1.43831	0.103428	1.23559	1.67428	4.6893	2.79e-06	3	7480	+++
rs67372723	3	32797568	chr3:32797568:T:A	T	A	0.476446	0.697859	0.049729	0.600389	0.811152	-4.68687	2.82e-06	3	7480	---
rs78655099	4	112913825	chr4:112913825:T:C	C	T	0.016799	2.59461	0.437132	1.73783	3.87379	4.66252	3.17e-06	3	7480	+++
rs2436623	12	105998003	chr12:105998003:T:C	C	T	0.346228	1.42082	0.099579	1.22564	1.64707	4.65881	3.23e-06	3	7480	+++
-	16	50222615	chr16:50222615:T:A	A	T	0.01348	3.186	0.627164	1.95676	5.18745	4.65906	3.23e-06	1	5519	+??
rs2693946	7	5578606	chr7:5578606:C:T	T	C	0.435047	1.38779	0.091189	1.20906	1.59294	4.65884	3.23e-06	3	7480	+++
-	19	46611732	chr19:46611732:C:G	G	C	0.146087	1.51297	0.123602	1.2707	1.80141	4.6509	3.36e-06	3	7480	+++
rs11210486	1	74605591	chr1:74605591:T:C	C	T	0.124104	1.56863	0.138321	1.29752	1.89639	4.65038	3.37e-06	3	7480	+++
rs79465287	11	94454963	chr11:94454963:G:A	A	G	0.01247	3.196	0.631757	1.95776	5.21741	4.64665	3.43e-06	1	5519	+??
-	4	112900990	chr4:112900990:T:G	G	T	0.017175	2.80606	0.505363	1.81555	4.33697	4.64474	3.46e-06	2	6246	+?+
rs3760760	19	46626665	chr19:46626665:A:T	T	A	0.159265	1.48475	0.116412	1.25658	1.75435	4.64296	3.49e-06	3	7480	+++
-	7	136432076	chr7:136432076:G:T	T	G	0.019527	2.58236	0.434813	1.73012	3.85439	4.64273	3.49e-06	2	6246	+?+
rs1468985	2	53632870	chr2:53632870:T:C	C	T	0.232891	1.42774	0.101991	1.22784	1.66019	4.62713	3.76e-06	3	7480	+++
rs79055781	22	26191751	chr22:26191751:A:T	T	A	0.02349	2.554	0.427129	1.71683	3.7994	4.62713	3.76e-06	1	5519	+??
rs12244105	10	30819286	chr10:30819286:G:T	T	G	0.195873	1.48344	0.116803	1.25451	1.75415	4.6113	4.06e-06	3	7480	+++
rs4516332	19	46641687	chr19:46641687:G:A	A	G	0.120934	1.54249	0.132434	1.28292	1.85458	4.61011	4.09e-06	3	7480	+++
rs2468201	12	105991840	chr12:105991840:T:C	C	T	0.339823	1.39594	0.094555	1.21061	1.60964	4.58991	4.5e-06	3	7480	+++
rs2436619	12	105992050	chr12:105992050:A:G	G	A	0.339765	1.39594	0.094555	1.21061	1.60964	4.58991	4.5e-06	3	7480	+++
rs1538955	10	30820574	chr10:30820574:T:C	C	T	0.196352	1.48185	0.117048	1.25244	1.75329	4.58292	4.65e-06	3	7480	+++
rs55788737	10	30819229	chr10:30819229:C:T	T	C	0.198852	1.47945	0.11646	1.25119	1.74935	4.58101	4.7e-06	3	7480	+++
rs4803985	19	46618610	chr19:46618610:T:C	C	T	0.135272	1.51264	0.125281	1.26709	1.80578	4.57939	4.73e-06	3	7480	+++
rs1340951	10	30818776	chr10:30818776:A:C	C	A	0.199996	1.47905	0.116516	1.25068	1.74912	4.57411	4.85e-06	3	7480	+++
rs180771906	11	30015823	chr11:30015823:T:G	G	T	0.01145	3.274	0.666456	1.96775	5.44739	4.56585	5.05e-06	1	5519	+??
-	8	97318954	chr8:97318954:T:C	C	T	0.046639	1.85062	0.219478	1.42045	2.41108	4.56028	5.18e-06	3	7480	+++
rs2730478	12	105996340	chr12:105996340:A:T	T	A	0.343496	1.40361	0.097212	1.21307	1.62407	4.55502	5.32e-06	3	7480	+++
rs35961004	16	59201591	chr16:59201591:G:A	A	G	0.287886	0.687047	0.052346	0.584449	0.807657	-4.54876	5.48e-06	3	7480	---
rs72789623	2	21250041	chr2:21250041:A:C	C	A	0.030356	2.24557	0.3373	1.58446	3.18252	4.54685	5.53e-06	2	6246	+?+
-	3	32800459	chr3:32800459:T:A	T	A	0.477953	0.717126	0.048873	0.621335	0.827684	-4.54531	5.57e-06	3	7480	---
rs2730477	12	105996456	chr12:105996456:T:C	C	T	0.343643	1.40233	0.097222	1.21177	1.62285	4.5378	5.77e-06	3	7480	+++
rs74649156	4	112914808	chr4:112914808:A:G	G	A	0.017335	2.52091	0.424157	1.68956	3.76132	4.52893	6.01e-06	3	7480	+++
-	17	68278705	chr17:68278705:G:T	T	G	0.234121	1.41665	0.101399	1.21791	1.64782	4.51612	6.39e-06	3	7480	+++
rs515057	11	82726085	chr11:82726085:G:T	G	T	0.355829	1.42283	0.103221	1.22051	1.65868	4.50655	6.68e-06	3	7480	+++
rs55791121	12	105993438	chr12:105993438:A:G	G	A	0.365429	1.39656	0.09658	1.20726	1.61554	4.49458	7.07e-06	3	7480	+++
-	2	167952103	chr2:167952103:G:A	A	G	0.01102	3.344	0.698604	1.97474	5.6627	4.49193	7.16e-06	1	5519	+??
-	12	105992389	chr12:105992389:T:G	G	T	0.359336	1.3983	0.097159	1.20787	1.61876	4.48843	7.28e-06	3	7480	+++
-	21	18423495	chr21:18423495:G:A	A	G	0.080588	1.63808	0.162138	1.32029	2.03236	4.48509	7.39e-06	3	7480	+++
-	2	227779489	chr2:227779489:A:C	C	A	0.304783	1.38145	0.092863	1.19944	1.59108	4.48287	7.47e-06	3	7480	+++
rs62189998	2	227779912	chr2:227779912:T:C	C	T	0.304914	1.37969	0.092493	1.1984	1.5884	4.47823	7.63e-06	3	7480	+++
rs57777456	2	227780416	chr2:227780416:C:T	T	C	0.304914	1.37966	0.092497	1.19837	1.58838	4.47767	7.65e-06	3	7480	+++
-	2	227779744	chr2:227779744:G:A	A	G	0.304972	1.37931	0.092477	1.19805	1.58799	4.4739	7.79e-06	3	7480	+++
rs6723395	2	227780572	chr2:227780572:G:A	A	G	0.304972	1.37931	0.092477	1.19805	1.58799	4.4739	7.79e-06	3	7480	+++
rs4909022	3	32777636	chr3:32777636:G:A	G	A	0.539745	0.714851	0.049886	0.617074	0.82812	-4.4732	7.81e-06	3	7480	---
rs17606300	3	29600097	chr3:29600097:G:A	A	G	0.066815	1.71344	0.183933	1.35293	2.17001	4.46794	8.01e-06	3	7480	+++
rs1116046	5	102243065	chr5:102243065:A:T	T	A	0.058591	1.77121	0.20051	1.37821	2.27628	4.4662	8.07e-06	3	7480	+++
rs59448800	2	227780106	chr2:227780106:T:C	C	T	0.305221	1.37837	0.092439	1.19719	1.58697	4.46314	8.19e-06	3	7480	+++
-	12	105992954	chr12:105992954:G:C	C	G	0.358842	1.3931	0.096364	1.20423	1.6116	4.4601	8.31e-06	3	7480	+++
-	5	174845442	chr5:174845442:G:A	A	G	0.308101	0.698685	0.051971	0.596821	0.817935	-4.45968	8.32e-06	3	7480	---
rs2468213	12	105992720	chr12:105992720:C:T	T	C	0.3587	1.39426	0.096686	1.20475	1.61357	4.45917	8.34e-06	3	7480	+++
-	21	18435878	chr21:18435878:G:A	A	G	0.086132	1.60178	0.152959	1.30198	1.97061	4.45583	8.47e-06	3	7480	+++
-	12	105992982	chr12:105992982:C:G	G	C	0.358768	1.39382	0.096664	1.20436	1.61309	4.4546	8.52e-06	3	7480	+++
rs116555978	3	32625924	chr3:32625924:C:T	T	C	0.02434	2.39	0.388346	1.62884	3.50685	4.45391	8.55e-06	1	5519	+??
rs78368539	3	29605440	chr3:29605440:C:T	T	C	0.066999	1.70811	0.183069	1.34929	2.16234	4.45009	8.7e-06	3	7480	+++
-	1	92811835	chr1:92811835:C:T	T	C	0.01605	2.74628	0.503469	1.75948	4.28652	4.44733	8.81e-06	2	6246	+?+
rs4899946	14	88277136	chr14:88277136:T:C	C	T	0.045115	1.8692	0.229816	1.41876	2.46265	4.44641	8.85e-06	3	7480	+++
rs71538040	7	157680453	chr7:157680453:C:T	T	C	0.121626	1.56356	0.142763	1.28374	1.90436	4.4428	9e-06	3	7480	+++
rs78448420	5	172311906	chr5:172311906:G:A	A	G	0.0229	2.483	0.418964	1.66183	3.70994	4.43922	9.15e-06	1	5519	+??
rs113575992	X	84279754	chrX:84279754:G:A	A	G	0.012403	2.70744	0.491952	1.74321	4.20501	4.43398	9.38e-06	2	6753	++?
rs2217685	12	105998652	chr12:105998652:G:A	A	G	0.329266	1.3984	0.098331	1.20567	1.62194	4.43205	9.46e-06	3	7480	+++
rs2436622	12	105993010	chr12:105993010:T:C	C	T	0.359073	1.39143	0.096549	1.2022	1.61046	4.42907	9.59e-06	3	7480	+++
rs73505152	X	84295718	chrX:84295718:A:T	T	A	0.012403	2.70257	0.491006	1.7402	4.19716	4.42667	9.7e-06	2	6753	++?
rs145508681	5	102206002	chr5:102206002:C:T	T	C	0.01484	2.875	0.548068	1.80079	4.59001	4.4244	9.8e-06	1	5519	+??
rs145269476	9	71916516	chr9:71916516:G:A	A	G	0.01145	3.255	0.676661	1.92874	5.49322	4.42017	1e-05	1	5519	+??
