# Supplementary material for: Genetic polymorphisms associated with adverse pregnancy outcomes in nulliparas
Source: Sci Rep. 2024 May 7;14:10514. doi: 10.1038/s41598-024-61218-9 (PMC11076516; doi:10.1038/s41598-024-61218-9)
Supplement: Supplementary file 4 — Supplementary Information 4. [file 41598_2024_61218_MOESM4_ESM.xlsx]

## Sheet: twas_dva_uterus.top
PANEL	ID	CHR	P0	P1	HSQ	BEST.GWAS.ID	BEST.GWAS.Z	EQTL.ID	EQTL.R2	EQTL.Z	EQTL.GWAS.Z	NSNP	NWGT	MODEL	MODELCV.R2	MODELCV.PV	TWAS.Z	TWAS.P
Uterus	TTC38	22	46663858	46689905	0.574	rs9626855	4.96	rs7290732	0.080963	5.11	4.765	465	42	enet	0.19	4.4e-06	5.1658	2.39e-07
Liver	TTC38	22	46663858	46689905	0.587	rs9626855	4.96	rs6008497	0.274616	6.51	4.577	464	15	enet	0.3	1.9e-13	4.3111	1.62e-05
Ovary	TTC38	22	46663858	46689905	0.283	rs9626855	4.96	rs6008552	0.0274	4.58	4.495	462	2	lasso	0.11	0.00013	4.61631	3.91e-06
