# Supplementary material for: Genetic polymorphisms associated with adverse pregnancy outcomes in nulliparas
Source: Sci Rep. 2024 May 7;14:10514. doi: 10.1038/s41598-024-61218-9 (PMC11076516; doi:10.1038/s41598-024-61218-9)
Supplement: Supplementary file 5 — Supplementary Information 5. [file 41598_2024_61218_MOESM5_ESM.xlsx]

## Sheet: Summary
APO	GWAS Catalog code used	Number of associations found in database	Number of unique SNPs in database	Number of previously reported SNPs present in our study	Number of SNPs(*) with P <0.05
Gestational Length	EFO_0003917	116	107	79	6
Preeclampsia	EFO_0000668	37	36	30	1
GDM	EFO_0004593	22	20	14	4
Pregnancy loss	EFO_0006923	39	32	26	3
*: Note that these SNPs do not necessarily represent the same number of associated loci

## Sheet: Gestational Length
	This study											From GWAS catalog (EFO_0003917)
SNP	rsID	EAF	OR	OR_se	OR_95L	OR_95U	Z-score	P-value	n_samples	effects		Mapped gene	Reported trait	Study accession	P-value
chr10:70740752:A:T	rs7093347	0.183483	0.167987	0.053507	0.063113	0.272861	3.13951	0.001749	4646	+++		ADAMTS14	Moderate-to-late spontaneous preterm birth	GCST008179	4 x 10-6
chr10:70735022:G:A	rs12765664	0.175205	0.152829	0.0542	0.046597	0.259061	2.81973	0.004934	4646	+++		ADAMTS14	Spontaneous preterm birth with premature rupture of membranes	GCST008180	5 x 10-6
chr5:158468041:T:C	rs2963463	0.298755	-0.127304	0.045831	-0.217132	-0.037476	-2.77772	0.005615	4646	---		EBF1, LINC02227	Preterm birth (maternal effect)	GCST004898	5 x 10-15
chr17:57647536:C:G	rs113018921	0.037092	0.241952	0.108111	0.030055	0.453849	2.238	0.025633	4646	++-		MSI2	Spontaneous preterm birth with premature rupture of membranes	GCST008180	8 x 10-6
chr1:14083049:G:A	rs55889542	0.055471	0.18805	0.08551	0.02045	0.35565	2.19915	0.028307	4646	+++		KAZN	Moderate-to-late spontaneous preterm birth	GCST008179	5 x 10-6
chr5:158480966:C:T	rs2963457	0.266003	-0.094546	0.048017	-0.188659	-0.000433	-1.96903	0.049571	4646	---		EBF1, LINC02227	Preterm delivery	GCST90245833	7 x 10-9
chr14:33690956:G:A	rs4627235	0.284748	-0.088108	0.04524	-0.176777	0.000562	-1.94757	0.052105	4646	---		NPAS3	Moderate-to-late spontaneous preterm birth	GCST008179	6 x 10-6
chr6:112826759:T:C	rs1418269	0.264388	-0.082874	0.048481	-0.177897	0.012149	-1.70941	0.088223	4646	-++		'-	Spontaneous preterm birth (preterm birth)	GCST008177	8 x 10-6
chr13:31486393:G:A	rs61953951	0.109446	-0.102956	0.064022	-0.228439	0.022527	-1.60814	0.10874	4646	--+		'-	Spontaneous preterm birth without premature rupture of membranes	GCST008181	1 x 10-6
chr2:100603913:G:C	rs68147667	0.10777	-0.106983	0.066984	-0.238272	0.024307	-1.59713	0.111182	4646	-+-		LINC01849	Spontaneous preterm birth without premature rupture of membranes	GCST008181	5 x 10-6
chr1:60777648:A:G	rs12085223	0.176326	-0.084774	0.053656	-0.189939	0.020391	-1.57996	0.115075	4646	--+		NFIA	Spontaneous preterm birth without premature rupture of membranes	GCST008181	2 x 10-6
chr9:3943125:C:T	rs501631	0.454226	0.064202	0.041513	-0.017164	0.145568	1.54654	0.122962	4646	+--		GLIS3	Spontaneous preterm birth (preterm delivery)	GCST002752	7 x 10-6
chr20:3750492:C:T	rs58505239	0.345025	0.065237	0.043127	-0.019292	0.149767	1.51267	0.131379	4646	+-+		HSPA12B	Spontaneous preterm birth (preterm birth)	GCST008177	9 x 10-6
chr4:155592141:G:A	rs1965937	0.059426	0.150402	0.103589	-0.052632	0.353436	1.45191	0.147589	4646	+++		GUCY1A1	Spontaneous preterm birth without premature rupture of membranes	GCST008181	9 x 10-6
chr19:41345137:G:A	rs11466328	0.024012	-0.188889	0.133569	-0.450685	0.072907	-1.41417	0.158405	3912	-?+		TGFB1	Preterm birth (maternal effect)	GCST004898	5 x 10-7
chr13:69952114:T:G	rs73212551	0.027137	0.17852	0.130764	-0.077777	0.434817	1.36521	0.173313	3912	+?+		KLHL1	Spontaneous preterm birth without premature rupture of membranes	GCST008181	9 x 10-6
chr4:103278765:T:C	rs1289231	0.074613	-0.097381	0.074469	-0.243341	0.048579	-1.30766	0.192152	4646	-+-		LINC02428	Spontaneous preterm birth without premature rupture of membranes	GCST008181	6 x 10-6
chr10:126538306:T:C	rs35113467	0.188471	0.066653	0.051793	-0.034861	0.168166	1.28691	0.199301	4646	+++		C10orf90	Early spontaneous preterm birth	GCST008178	2 x 10-7
chr9:110480735:G:A	rs74514462	0.170012	-0.064015	0.053379	-0.168639	0.040608	-1.19925	0.231653	4646	--+		SVEP1	Spontaneous preterm birth without premature rupture of membranes	GCST008181	8 x 10-6
chr10:6125161:C:T	rs10905856	0.069444	-0.094287	0.081996	-0.255	0.066426	-1.14989	0.25143	4646	--+		RBM17, PFKFB3	Spontaneous preterm birth (preterm birth)	GCST008177	5 x 10-6
chr11:129540086:G:A	rs6590390	0.257071	-0.054399	0.047325	-0.147157	0.038358	-1.14948	0.251599	4646	-+-		LINC01395, RPS27P20	Spontaneous preterm birth with premature rupture of membranes	GCST008180	5 x 10-6
chr17:82910808:C:T	rs111873142	0.037792	-0.116112	0.104305	-0.320549	0.088325	-1.1132	0.266878	4646	-++		TBCD	Moderate-to-late spontaneous preterm birth	GCST008179	1 x 10-6
chr5:134324356:G:C	rs112349722	0.02629	0.1431	0.139131	-0.129598	0.415798	1.02852	0.304977	3416	+??		CDKL3	Moderate-to-late spontaneous preterm birth	GCST008179	2 x 10-6
chr7:81777764:T:C	rs1558001	0.385962	0.041904	0.041566	-0.039566	0.123374	1.00812	0.314671	4646	+++		HGF	Spontaneous preterm birth (maternal effect)	GCST004845	3 x 10-8
chr3:78256172:A:T	rs115723230	0.046573	-0.102989	0.102632	-0.304148	0.09817	-1.00347	0.316907	3912	-?-		RN7SKP61	Spontaneous preterm birth (preterm birth)	GCST008177	9 x 10-6
chr10:132238150:G:A	rs1000535	0.10988	0.060769	0.063079	-0.062867	0.184404	0.963366	0.336641	4646	+--		STK32C	Spontaneous preterm birth without premature rupture of membranes	GCST008181	7 x 10-6
chr14:55533007:C:T	rs2181743	0.166384	-0.050825	0.054064	-0.15679	0.05514	-0.940095	0.348444	4646	-+-		KTN1-AS1	Early spontaneous preterm birth	GCST008178	5 x 10-6
chr3:11608090:C:A	rs73814923	0.047631	0.08951	0.095692	-0.098047	0.277066	0.935393	0.350861	4646	++-		VGLL4	Moderate-to-late spontaneous preterm birth	GCST008179	1 x 10-6
chr6:119622238:G:A	rs2794256	0.259178	-0.042215	0.045487	-0.131369	0.04694	-0.928062	0.35465	4646	---		'-	Spontaneous preterm birth (preterm birth)	GCST002751	5 x 10-6
chr3:61513935:G:A	rs2001841	0.376426	-0.036946	0.041856	-0.118984	0.045091	-0.882702	0.378664	4646	--+		PTPRG	Spontaneous preterm birth without premature rupture of membranes	GCST008181	6 x 10-7
chr18:4316866:A:G	rs610269	0.498044	-0.037017	0.042087	-0.119506	0.045473	-0.879534	0.380378	4646	--+		DLGAP1	Spontaneous preterm birth (preterm birth)	GCST008177	8 x 10-6
chr18:59971098:G:A	rs10871774	0.195593	-0.055799	0.065836	-0.184837	0.073239	-0.847545	0.397949	4646	---		NFE2L3P1	Spontaneous preterm birth without premature rupture of membranes	GCST008181	2 x 10-6
chr6:138535303:C:A	rs9389588	0.295862	0.037222	0.044146	-0.049303	0.123748	0.843166	0.400392	4646	+++		NHSL1	Spontaneous preterm birth without premature rupture of membranes	GCST008181	2 x 10-6
chr7:4106984:C:T	rs56309858	0.256499	0.039447	0.047065	-0.052801	0.131695	0.838125	0.403215	4646	+-+		SDK1	Moderate-to-late spontaneous preterm birth	GCST008179	3 x 10-6
chr6:86267752:T:C	rs9342062	0.142598	0.049646	0.059747	-0.067459	0.166751	0.830933	0.407263	4646	+--		NDUFA5P9	Spontaneous preterm birth without premature rupture of membranes	GCST008181	4 x 10-6
chr9:22725625:G:C	rs687184	0.127687	0.048859	0.059575	-0.067909	0.165627	0.820122	0.413394	4646	+-+		LINC01239	Moderate-to-late spontaneous preterm birth	GCST008179	2 x 10-7
chr13:111026295:G:C	rs11490380	0.156917	-0.044665	0.055117	-0.152694	0.063364	-0.81037	0.418971	4646	-+-		LINC00431, LINC00368	Early spontaneous preterm birth	GCST008178	4 x 10-6
chr13:36859584:C:T	rs563538	0.043836	-0.087497	0.114525	-0.311966	0.136972	-0.763997	0.44609	4646	--+		SMAD9	Spontaneous preterm birth (preterm birth)	GCST002751	8 x 10-6
chr2:133517054:C:T	rs1966628	0.362727	-0.031698	0.041969	-0.113958	0.050561	-0.755278	0.451298	4646	-+-		NCKAP5	Spontaneous preterm birth (preterm birth)	GCST008177	8 x 10-6
chr14:28028365:G:A	rs2807820	0.344151	-0.029757	0.043347	-0.114717	0.055203	-0.68648	0.493578	4646	---		'-	Spontaneous preterm birth with premature rupture of membranes	GCST008180	7 x 10-6
chr2:39872171:G:C	rs17480505	0.28587	-0.029765	0.044177	-0.116352	0.056822	-0.673759	0.501622	4646	-+-		SLC8A1-AS1	Early spontaneous preterm birth	GCST008178	3 x 10-6
chr4:20329377:A:C	rs116461311	0.032988	0.079753	0.12006	-0.155564	0.315071	0.66428	0.50766	3912	+?+		SLIT2	Early spontaneous preterm birth	GCST008178	2 x 10-7
chr8:20981609:C:G	rs117023642	0.02018	-0.1039	0.158749	-0.415047	0.207247	-0.654494	0.513934	3416	-??		LINC02153	Spontaneous preterm birth with premature rupture of membranes	GCST008180	4 x 10-7
chr18:23391045:G:C	rs140162370	0.024977	0.086606	0.133871	-0.175782	0.348995	0.646937	0.518806	4646	++-		TMEM241	Spontaneous preterm birth without premature rupture of membranes	GCST008181	1 x 10-6
chr2:165809595:G:A	rs34288836	0.094869	-0.043266	0.069305	-0.179104	0.092572	-0.624279	0.533555	4646	--+		TTC21B, GALNT3	Spontaneous preterm birth with premature rupture of membranes	GCST008180	4 x 10-6
chr12:117674581:G:A	rs642846	0.538909	-0.025395	0.041227	-0.106199	0.055409	-0.615981	0.53901	4646	+--		KSR2	Spontaneous preterm birth with premature rupture of membranes	GCST008180	2 x 10-6
chr11:27409619:T:C	rs61887835	0.033089	-0.066211	0.110067	-0.281941	0.14952	-0.601551	0.54856	4646	-++		LGR4	Spontaneous preterm birth with premature rupture of membranes	GCST008180	7 x 10-6
chr3:124141419:T:C	rs75292075	0.063119	0.043021	0.079101	-0.112016	0.198059	0.54388	0.587543	4646	++-		KALRN	Moderate-to-late spontaneous preterm birth	GCST008179	4 x 10-6
chr1:183319885:C:T	rs79033343	0.051463	-0.04511	0.087359	-0.216333	0.126114	-0.516371	0.606578	4646	-+-		NMNAT2	Moderate-to-late spontaneous preterm birth	GCST008179	3 x 10-6
chr17:15287707:C:T	rs7217780	0.393126	-0.02055	0.042142	-0.103148	0.062048	-0.487647	0.626742	4646	--+		TEKT3, PMP22	Preterm birth (maternal effect)	GCST004898	5 x 10-8
chr1:86022231:C:A	rs11161721	0.285606	0.021635	0.044797	-0.066167	0.109438	0.482958	0.63006	4646	+++		COL24A1	Preterm birth (maternal effect) (maternal pre-pregnancy BMI interaction)	GCST004842	4 x 10-9
chr21:40072591:G:A	rs9974083	0.296551	0.021958	0.04579	-0.067791	0.111707	0.479534	0.632489	4646	+++		DSCAM	Spontaneous preterm birth (preterm birth)	GCST008177	4 x 10-6
chr9:81855961:G:T	rs11788387	0.165401	0.025047	0.053911	-0.080619	0.130712	0.464596	0.643128	4646	++-		RNA5SP287	Spontaneous preterm birth with premature rupture of membranes	GCST008180	6 x 10-7
chr11:121627175:T:C	rs10892761	0.368193	-0.019777	0.042675	-0.10342	0.063867	-0.46342	0.643969	4646	--+		SORL1	Spontaneous preterm birth (preterm birth)	GCST002751	3 x 10-6
chr19:29086323:G:A	rs17716275	0.055364	0.040965	0.090731	-0.136868	0.218798	0.451498	0.652517	4646	+-+		LINC01532	Moderate-to-late spontaneous preterm birth	GCST008179	5 x 10-6
chr18:36644496:G:A	rs7231406	0.082457	-0.028627	0.07104	-0.167866	0.110612	-0.402968	0.687778	4646	-+-		FHOD3	Spontaneous preterm birth with premature rupture of membranes	GCST008180	6 x 10-6
chr7:18457388:T:C	rs2106507	0.428349	-0.016246	0.04195	-0.098469	0.065977	-0.387262	0.699341	4646	-++		HDAC9	Moderate-to-late spontaneous preterm birth	GCST008179	6 x 10-6
chr9:32550914:G:A	rs112527210	0.022286	0.052891	0.148779	-0.238716	0.344498	0.355503	0.722933	3912	+?-		TOPORS	Early spontaneous preterm birth	GCST008178	9 x 10-6
chr22:44244728:G:A	rs737263	0.332479	-0.014644	0.04269	-0.098317	0.069029	-0.343023	0.732278	4646	+--		SHISAL1	Moderate-to-late spontaneous preterm birth	GCST008179	9 x 10-8
chr14:57067427:C:A	rs2146858	0.416687	0.013773	0.042103	-0.068748	0.096295	0.327139	0.744229	4646	+-+		OTX2-AS1	Moderate-to-late spontaneous preterm birth	GCST008179	2 x 10-7
chr9:84319815:T:C	rs10735568	0.131705	-0.018701	0.058337	-0.133041	0.095639	-0.320569	0.749191	4646	--+		SLC28A3	Moderate-to-late spontaneous preterm birth	GCST008179	7 x 10-6
chr17:56768193:T:A	rs73323006	0.072015	-0.031638	0.103854	-0.235192	0.171915	-0.304642	0.761261	4646	+--		C17orf67	Early spontaneous preterm birth	GCST008178	8 x 10-6
chr10:97520476:A:G	rs4919105	0.4929	0.011701	0.040386	-0.067455	0.090857	0.28974	0.772607	4646	-++		UBTD1	Spontaneous preterm birth with premature rupture of membranes	GCST008180	2 x 10-6
chr5:115970596:G:A	rs2115040	0.188739	0.014142	0.052847	-0.089439	0.117723	0.267595	0.789557	4646	-++		LVRN	Spontaneous preterm birth without premature rupture of membranes	GCST008181	4 x 10-6
chr2:2105055:C:T	rs72767375	0.028512	0.029328	0.120706	-0.207256	0.265912	0.24297	0.808524	3912	+?+		MYT1L	Moderate-to-late spontaneous preterm birth	GCST008179	2 x 10-6
chr10:24373280:C:T	rs75495909	0.080773	0.016243	0.071866	-0.124615	0.157101	0.226019	0.821646	4646	+--		KIAA1217	Moderate-to-late spontaneous preterm birth	GCST008179	7 x 10-6
chr21:40092354:C:T	rs2410212	0.05108	0.016302	0.093463	-0.166885	0.19949	0.174427	0.861879	3912	+?+		DSCAM	Spontaneous preterm birth without premature rupture of membranes	GCST008181	2 x 10-6
chr6:124704154:A:G	rs17766756	0.044406	-0.016686	0.097359	-0.20751	0.174139	-0.171382	0.864265	4646	-+-		RNF217-AS1, NKAIN2	Spontaneous preterm birth with premature rupture of membranes	GCST008180	3 x 10-6
chr13:49071567:A:G	rs118112762	0.039659	0.016517	0.105102	-0.189483	0.222518	0.157154	0.875435	3912	+?+		FNDC3A	Spontaneous preterm birth with premature rupture of membranes	GCST008180	7 x 10-6
chr8:13562456:G:A	rs7006225	0.340543	-0.004617	0.042905	-0.088711	0.079477	-0.107604	0.914516	4646	-+-		DLC1	Spontaneous preterm birth (preterm birth)	GCST008177	7 x 10-6
chr3:188269895:A:G	rs112912841	0.099221	0.007436	0.072867	-0.135384	0.150256	0.10205	0.918911	4646	++-		LPP	Early spontaneous preterm birth	GCST008753	1 x 10-7
chr1:63068264:T:C	rs7537459	0.193217	-0.004311	0.05292	-0.108034	0.099412	-0.081468	0.935222	4646	--+		LINC00466, LINC01739	Spontaneous preterm birth with premature rupture of membranes	GCST008180	5 x 10-6
chr11:6276466:A:C	rs10839537	0.329143	-0.003533	0.045073	-0.091877	0.084811	-0.078384	0.937669	4646	--+		CAVIN3, CCKBR	Early spontaneous preterm birth	GCST008178	2 x 10-6
chr5:158104961:G:A	rs4704916	0.225781	0.003011	0.048773	-0.092585	0.098606	0.061727	0.950893	4646	+++		'-	Spontaneous preterm birth with premature rupture of membranes	GCST008180	8 x 10-6
chr6:166938616:C:A	rs3777722	0.090295	0.003627	0.070606	-0.134761	0.142015	0.051375	0.959119	4646	--+		RNASET2	Spontaneous preterm birth (preterm birth)	GCST002751	1 x 10-9
chr9:11064849:C:T	rs143057876	0.045277	-0.003104	0.092745	-0.184884	0.178675	-0.033473	0.973356	4646	-++		AKAP8P1	Moderate-to-late spontaneous preterm birth	GCST008179	4 x 10-6
chr3:11623075:C:G	rs2616554	0.349294	-0.00118	0.043626	-0.086688	0.084328	-0.027042	0.978473	4646	+-+		VGLL4	Spontaneous preterm birth with premature rupture of membranes	GCST008180	4 x 10-6
chr8:28756931:G:A	rs62504329	0.192817	-0.000427	0.050164	-0.098749	0.097894	-0.008515	0.99322	4646	+--		INTS9, EXTL3	Moderate-to-late spontaneous preterm birth	GCST008179	4 x 10-6
chr1:48358735:C:T	rs1877720	0.057172	-0.000683	0.091471	-0.179966	0.178599	-0.00747	0.994052	4646	-++		SPATA6	Early spontaneous preterm birth	GCST008753	4 x 10-7

## Sheet: Preeclampsia
	This study											From GWAS catalog (EFO_0000668)
SNP	rsID	EAF	OR	OR_se	OR_95L	OR_95U	Z-score	P-value	n_samples	effects		Mapped gene	Reported trait	Study accession	P-value
chr1:68228568:T:G	rs4655789	0.082118	1.35793	0.147394	1.06903	1.72489	2.50698	0.012197	7480	+-+		WLS	Preeclampsia (maternal genotype effect)	GCST90013478	8 x 10-6
chr4:181688712:G:A	rs12641856	0.069886	0.7513	0.102384	0.550628	1.0251	-1.80361	0.071301	7480	--+		LINC02500, TEMN3-AS1	Preeclampsia	GCST001949	2 x 10-6
chr13:28564361:C:T	rs4769612	0.441957	0.895451	0.060569	0.776736	1.03231	-1.52179	0.128052	7480	-++		FLT1, EIF4A1P7	Preeclampsia (fetal genotype effect)	GCST90013475	4 x 10-14
chr11:118161271:G:A	rs11600901	0.083504	1.19558	0.130567	0.939666	1.52118	1.45359	0.146046	7480	++-		SCN2B, SCN4B	Preeclampsia	GCST001949	9 x 10-6
chr13:28564148:C:T	rs7318880	0.487635	0.91402	0.059117	0.798151	1.04671	-1.29992	0.193609	7480	-++		EIF4A1P7, FLT1	Preeclampsia (maternal genotype effect)	GCST90013478	8 x 10-8
chr20:59160402:A:C	rs259983	0.205518	1.11325	0.088404	0.939978	1.31846	1.2429	0.213884	7480	+++		ZNF831	Preeclampsia (maternal genotype effect)	GCST90013478	3 x 10-10
chr10:28738294:A:G	rs1248993	0.126561	1.09435	0.101855	0.894709	1.33853	0.877339	0.3803	7480	-+-		LINC01517, BAMBI	Preeclampsia	GCST001949	6 x 10-6
chr21:42023389:C:T	rs2839440	0.158791	0.922329	0.081563	0.762465	1.11571	-0.832557	0.405096	7480	--+		ZNF295-AS1	Preeclampsia	GCST001949	1 x 10-6
chr12:26805069:C:G	rs11614652	0.19139	0.927531	0.079706	0.771307	1.1154	-0.799444	0.424038	7480	---		ITPR2	Preeclampsia (fetal genotype effect)	GCST90013475	2 x 10-7
chr21:34835765:C:T	rs9976946	0.027843	0.846569	0.172674	0.508128	1.41043	-0.639553	0.522482	6246	-?+		RUNX1	Preeclampsia	GCST001949	5 x 10-6
chr4:6669841:G:A	rs34360485	0.158151	0.940153	0.086092	0.771413	1.1458	-0.611448	0.540924	7480	-+-		LINC02482	Preeclampsia	GCST90132266	6 x 10-6
chr13:39329106:G:T	rs6563695	0.100619	1.06938	0.106583	0.860479	1.329	0.604926	0.545249	7480	++-		LHFPL6	Preeclampsia	GCST001949	5 x 10-6
chr3:149532802:T:C	rs17787940	0.091053	1.07232	0.116853	0.843292	1.36356	0.569621	0.568957	7480	+-+		WWTR1	Preeclampsia	GCST001949	3 x 10-6
chr13:77305241:G:A	rs7322722	0.15605	1.0408	0.090451	0.863517	1.25448	0.419762	0.674678	7480	-+-		MYCBP2	Preeclampsia	GCST001949	1 x 10-6
chr9:100046403:A:G	rs7028939	0.152446	1.03962	0.088852	0.865472	1.24882	0.41541	0.67786	7480	+-+		ERP44	Preeclampsia	GCST001949	3 x 10-6
chr2:227645620:T:C	rs75293382	0.033394	0.920891	0.153019	0.620973	1.36566	-0.409921	0.681882	7480	+--		C2orf83	Preeclampsia (fetal genotype effect)	GCST90013475	1 x 10-6
chr1:228015567:C:G	rs708119	0.309351	0.969861	0.069145	0.834336	1.1274	-0.398507	0.690274	7480	--+		WNT3A	Preeclampsia (maternal genotype effect)	GCST90013478	4 x 10-7
chr4:80243569:C:T	rs1458038	0.248256	0.974453	0.075731	0.826021	1.14956	-0.306936	0.758897	7480	--+		PRDM8, FGF5	Preeclampsia (maternal genotype effect)	GCST90013478	1 x 10-8
chr6:31148962:A:G	rs9263761	0.178364	0.975723	0.085928	0.807304	1.17928	-0.254223	0.79932	7480	---		CCHCR1	Preeclampsia (maternal genotype effect)	GCST90013478	2 x 10-6
chr13:113147423:C:T	rs5960	0.220788	1.021	0.079553	0.865076	1.20503	0.245799	0.805833	7480	+--		F10	Preeclampsia	GCST90132262	5 x 10-6
chr9:100214259:T:C	rs10989019	0.156829	1.02191	0.087535	0.850338	1.22809	0.231091	0.817237	7480	+-+		INVS	Preeclampsia	GCST001949	2 x 10-6
chr2:105261413:C:T	rs17636747	0.024717	1.0574	0.210174	0.645465	1.73225	0.221641	0.824584	6246	-?+		TGFBRAP1, GPR45	Preeclampsia	GCST001949	4 x 10-6
chr20:5968888:G:A	rs4815879	0.077859	0.971189	0.117183	0.74151	1.27201	-0.212353	0.831821	7480	+--		MCM8	Preeclampsia	GCST001949	2 x 10-6
chr8:20389247:G:A	rs17412740	0.05629	1.03076	0.139527	0.757286	1.40299	0.192594	0.847264	7480	+--		LZTS1	Preeclampsia	GCST001949	2 x 10-6
chr20:4234910:C:T	rs1556832	0.529162	0.989689	0.066845	0.858673	1.1407	-0.143056	0.886226	7480	+-+		ADRA1D	Preeclampsia	GCST001949	9 x 10-6
chr12:111395984:G:A	rs10774624	0.40246	0.990964	0.070292	0.853192	1.15098	-0.118846	0.905377	7480	-++		LINC02356	Preeclampsia (maternal genotype effect)	GCST90013478	2 x 10-8
chr3:169462088:C:T	rs1918975	0.319179	1.00842	0.074523	0.862351	1.17922	0.104968	0.91638	7480	--+		MECOM-AS1, MECOM	Preeclampsia (maternal genotype effect)	GCST90013478	1 x 10-8
chr13:102027776:G:A	rs11617740	0.067153	0.989738	0.125577	0.743607	1.31734	-0.07071	0.943609	7480	-++		FGF14	Preeclampsia	GCST001949	7 x 10-7
chr7:25573041:G:A	rs975369	0.076997	0.992826	0.115797	0.765864	1.28705	-0.054372	0.956621	7480	-++		'-	Preeclampsia	GCST001949	8 x 10-6
chr6:31008442:G:A	rs28360974	0.033793	0.99451	0.161161	0.678633	1.45741	-0.028236	0.977463	7480	-++		MUC22, MUC21	Preeclampsia	GCST001949	3 x 10-6

## Sheet: GDM
	This study											From GWAS catalog (EFO_0004593)
SNP	rsID	EAF	OR	OR_se	OR_95L	OR_95U	Z-score	P-value	n_samples	effects		Mapped gene	Reported trait	Study accession	P-value
chr10:69223873:A:G	rs9663238	0.4307	0.741004	0.064038	0.615489	0.892114	-3.16566	0.001554	7366	---		HKDC1	Gestational diabetes mellitus	GCST90239750	3 x 10-8
chr10:113014674:A:C	rs36090025	0.280137	1.29697	0.110417	1.08055	1.55673	2.79174	0.005257	7366	+++		TCF7L2	Gestational diabetes mellitus	GCST90245820	4 x 10-15
chr11:92965261:C:G	rs10830962	0.461541	1.27957	0.104604	1.07455	1.52371	2.76701	0.005672	7366	+-+		MTNR1B, SNRPGP16	Diabetes (gestational)	GCST001375	2 x 10-13
chr6:32700634:G:A	rs9275373	0.119533	1.34192	0.146042	1.05567	1.70577	2.40261	0.0163	7366	+++		HLA-DQB1, MTCO3P1	Gestational diabetes mellitus	GCST90245820	2 x 10-8
chr13:85834386:G:A	rs10220124	0.17104	1.20619	0.12033	0.970348	1.49936	1.68884	0.091251	7366	++-		SLITRK6	Diabetes (gestational)	GCST008448	3 x 10-6
chr11:72749353:A:C	rs77464186	0.123694	0.796685	0.098939	0.602765	1.05299	-1.59716	0.110225	7366	---		ARAP1	Gestational diabetes mellitus	GCST90239750	6 x 10-6
chr3:185811292:A:C	rs1470579	0.388114	1.15515	0.099293	0.960536	1.38919	1.53225	0.125452	7366	++-		IGF2BP2	Diabetes (gestational)	GCST001375	2 x 10-7
chr3:185792825:T:G	rs7633675	0.387462	1.14918	0.098506	0.956107	1.38124	1.4817	0.138409	7366	++-		IGF2BP2	Gestational diabetes mellitus	GCST90239750	1 x 10-6
chr6:20661019:G:C	rs7754840	0.366839	1.07215	0.08947	0.896786	1.2818	0.764502	0.444577	7366	+-+		CDKAL1	Diabetes (gestational)	GCST001375	7 x 10-16
chr6:20680447:T:A	rs9348441	0.258809	1.05245	0.093912	0.868383	1.27553	0.5212	0.602251	7366	-++		CDKAL1	Gestational diabetes mellitus	GCST90239750	2 x 10-14
chr4:88271640:A:G	rs6821589	0.348462	1.04256	0.086591	0.87284	1.24528	0.459755	0.645714	7366	+++		PPM1K	Gestational diabetes mellitus	GCST90095480	8 x 10-7
chr10:5977285:C:T	rs2274034	0.457183	0.976281	0.077891	0.823615	1.15725	-0.276688	0.78202	7366	--+		IL15RA	Gestational diabetes mellitus	GCST90095480	3 x 10-6
chr19:40635529:G:A	rs7254268	0.493908	0.986444	0.079935	0.829771	1.1727	-0.154676	0.877058	7366	--+		LTBP4, NUMBL	Diabetes (gestational)	GCST008448	7 x 10-6
chr9:22134254:G:A	rs10811662	0.16333	1.0008	0.105185	0.794634	1.26045	0.006769	0.994596	7366	++-		DMRTA1, CDKN2B-AS1	Gestational diabetes mellitus	GCST90239750	4 x 10-9

## Sheet: Pregnancy loss
	This study											From GWAS catalog (EFO_0006923)
SNP	rsID	EAF	OR	OR_se	OR_95L	OR_95U	Z-score	P-value	n_samples	effects		Mapped gene	Reported trait	Study accession	P-value
chr1:208828875:G:A	rs12406463	0.274677	1.57882	0.220693	1.14626	2.17461	2.79566	0.005194	6855	++?		LINC01717	Number of children	GCST002801	9 x 10-6
chr1:208834433:C:A	rs12408989	0.281398	1.5553	0.214886	1.13412	2.13288	2.7411	0.006139	6855	++?		LINC01717	Number of pregnancies	GCST002799	7 x 10-6
chr1:208834433:C:A	rs12408989	0.281398	1.5553	0.214886	1.13412	2.13288	2.7411	0.006139	6855	++?		LINC01717	Number of children	GCST002801	3 x 10-6
chr6:22713723:T:C	rs7775534	0.363934	1.30347	0.172097	0.966164	1.75855	1.7347	0.082798	6855	++?		CASC15	Number of children (6+ vs. 0 or 1)	GCST002800	1 x 10-6
chr6:22709812:A:C	rs4712710	0.449347	0.836837	0.110133	0.620975	1.12773	-1.17024	0.241883	6855	--?		CASC15	Number of children (6+ vs. 0 or 1)	GCST002800	3 x 10-6
chr9:5551945:G:A	rs7869190	0.242472	1.21313	0.17858	0.863116	1.70509	1.11243	0.265936	6855	-+?		PDCD1LG2	Number of pregnancies	GCST002799	7 x 10-6
chr16:66604342:G:A	rs35320143	0.237683	1.21435	0.19017	0.84162	1.75216	1.03823	0.299148	6855	+-?		CMTM3	Number of children (6+ vs. 0 or 1)	GCST002800	9 x 10-6
chr18:1971192:G:A	rs7239865	0.487888	0.8667	0.114948	0.641402	1.17114	-0.931453	0.351611	6855	-+?		AIDAP3	Number of children (6+ vs. 0 or 1)	GCST002800	6 x 10-6
chr1:189444045:G:A	rs12408261	0.422133	0.860473	0.120929	0.623451	1.1876	-0.914107	0.360654	6855	-+?		'-	Number of pregnancies	GCST002799	3 x 10-6
chr1:241610984:C:T	rs16841877	0.16518	1.18342	0.184988	0.820838	1.70615	0.902248	0.36692	6855	++?		OPN3	Number of children	GCST002801	6 x 10-6
chr1:241610984:C:T	rs16841877	0.16518	1.18342	0.184988	0.820838	1.70615	0.902248	0.36692	6855	++?		OPN3	Number of pregnancies	GCST002799	6 x 10-6
chr12:90383114:G:A	rs1368013	0.389779	1.14863	0.157271	0.84038	1.56995	0.869195	0.384738	6855	+-?		LINC02392	Number of children (6+ vs. 0 or 1)	GCST002800	9 x 10-6
chr11:127876620:C:T	rs1808470	0.285742	0.859485	0.127513	0.609561	1.21188	-0.863768	0.387714	6855	--?		DNAJB6P1	Number of children (6+ vs. 0 or 1)	GCST002800	3 x 10-6
chr12:90394364:T:C	rs1368011	0.400292	1.14227	0.153568	0.841274	1.55095	0.852403	0.39399	6855	++?		LINC02392	Number of children (6+ vs. 0 or 1)	GCST002800	9 x 10-6
chr9:81063077:G:A	rs7859844	0.128599	0.853995	0.15095	0.558133	1.30669	-0.727311	0.467047	6855	+-?		'-	Multiple consecutive miscarriage	GCST011887	1 x 10-8
chr6:165292984:T:C	rs1105228	0.307463	0.895199	0.124342	0.651489	1.23008	-0.682816	0.494739	6855	--?		C6orf118	Number of pregnancies	GCST002799	2 x 10-6
chr6:165292984:T:C	rs1105228	0.307463	0.895199	0.124342	0.651489	1.23008	-0.682816	0.494739	6855	--?		C6orf118	Number of children	GCST002801	2 x 10-6
chr3:132903813:G:C	rs16839793	0.206672	1.13251	0.17361	0.79223	1.61893	0.682514	0.49493	6855	++?		NPHP3-AS1	Number of pregnancies	GCST002799	5 x 10-6
chr12:28965843:C:T	rs10843287	0.441763	1.10182	0.144396	0.818807	1.48266	0.640187	0.52207	6855	++?		'-	Number of pregnancies	GCST002799	5 x 10-6
chr4:136173594:C:T	rs10009124	0.307016	0.926793	0.129543	0.67289	1.2765	-0.465435	0.641642	6855	--?		'-	Number of children	GCST002801	8 x 10-8
chr4:136173594:C:T	rs10009124	0.307016	0.926793	0.129543	0.67289	1.2765	-0.465435	0.641642	6855	--?		'-	Number of pregnancies	GCST002799	8 x 10-7
chr2:178852490:A:G	rs6711319	0.35012	0.933606	0.129936	0.678932	1.28381	-0.422731	0.672511	6855	-+?		CCDC141	Number of live births	GCST006765	3 x 10-9
chr5:88081285:C:T	rs1429606	0.12591	1.09577	0.200249	0.703283	1.7073	0.404232	0.68606	6855	-+?		'-	Number of children (6+ vs. 0 or 1)	GCST002800	1 x 10-6
chr1:170996871:A:G	rs28588043	0.13477	1.08623	0.186835	0.720035	1.63867	0.394294	0.69338	6855	-+?		MROH9	Number of children (6+ vs. 0 or 1)	GCST002800	4 x 10-6
chr5:61602330:A:G	rs696888	0.075435	0.894529	0.203622	0.495429	1.61513	-0.369719	0.711605	6855	--?		ZSWIM6, C5orf64	Number of pregnancies	GCST002799	4 x 10-6
chr5:61602330:A:G	rs696888	0.075435	0.894529	0.203622	0.495429	1.61513	-0.369719	0.711605	6855	--?		ZSWIM6, C5orf64	Number of children	GCST002801	4 x 10-6
chr2:161975246:G:T	rs4295021	0.36432	1.05127	0.146917	0.763315	1.44786	0.306181	0.759472	6855	++?		SLC4A10	Number of pregnancies	GCST002799	3 x 10-6
chr2:161975246:G:T	rs4295021	0.36432	1.05127	0.146917	0.763315	1.44786	0.306181	0.759472	6855	++?		SLC4A10	Number of children	GCST002801	7 x 10-6
chr2:59884087:C:A	rs12991146	0.072881	1.07981	0.22026	0.648101	1.79909	0.294814	0.768139	6855	++?		'-	Number of children (6+ vs. 0 or 1)	GCST002800	9 x 10-6
chr14:96665655:T:C	rs1957819	0.111264	0.944393	0.180052	0.591491	1.50785	-0.239664	0.810585	6855	-+?		RN7SKP108, LINC02299	Number of stillbirths in continuous marriage	GCST006742	8 x 10-9
chr7:25760106:C:T	rs10270417	0.01832	0.8933	0.343469	0.2201	3.62556	-0.157871	0.87454	5628	-??		'-	Sporadic miscarriage	GCST011889	6 x 10-9
chr6:152147249:C:T	rs2813490	0.295988	1.01867	0.142558	0.739261	1.4037	0.113115	0.909919	6855	+-?		SYNE1	Number of pregnancies	GCST002799	7 x 10-6
